# Supplementary material for: An improved Plasmodium cynomolgi genome assembly reveals an unexpected methyltransferase gene expansion
Source: Wellcome Open Res. 2017 Jun 16;2:42. [Version 1] doi: 10.12688/wellcomeopenres.11864.1 (PMC5500898; doi:10.12688/wellcomeopenres.11864.1)
Supplement: Supplementary file 1 [file wellcomeopenres-2-12821-s0000.tgz]

Archive with 1 entries (1 files):
- 26bceb2e-f83a-4c82-b12d-6bdebb8096ee.xlsx
