# Supplementary material for: An improved Plasmodium cynomolgi genome assembly reveals an unexpected methyltransferase gene expansion
Source: Wellcome Open Res. 2017 Jun 16;2:42. [Version 1] doi: 10.12688/wellcomeopenres.11864.1 (PMC5500898; doi:10.12688/wellcomeopenres.11864.1)
Supplement: Supplementary file 1 [file wellcomeopenres-2-12821-s0000.tgz › 26bceb2e-f83a-4c82-b12d-6bdebb8096ee.xlsx]

## Sheet: Supplementary Table 1
Supplementary Table 1			Annotated OrthoMCL of 11 species
Cluster Number	# Species	# Sequences	PcyM	Product	Pvivax	Product	PKN	Product	Pcoatneyi	Product	P ovale	Product	P. yoelli	Product	P. chabaudi	Product	P. berghei	Product	P. malariae	Product	P. falciparum	Product	P. reichenowi	Product
4737	11	11	PcyM_0121700	Plasmodium exported protein (PHIST), unknown	PVP01_0119200	Plasmodium exported protein (PHIST), unknown	PKNH_0117900	Plasmodium exported protein (PHISTc), unknown	PCOAT2_000030400	Plasmodium exported protein (PHIST), unknown function	PocGH01_00164000	Plasmodium exported protein (PHIST), unknown	PY17X_1232500	Plasmodium exported protein (PHIST), unknown	PCHAS_1229700	Plasmodium exported protein (PHIST), unknown	PBANKA_1229000	Plasmodium exported protein (PHIST), unknown	PmUG01_01030900	Plasmodium exported protein (PHIST), unknown	PF3D7_0801000	Plasmodium exported protein (PHISTc), unknown	PRCDC_0800600	Plasmodium exported protein (PHISTc), unknown
4740	11	11	PcyM_0111800	conserved Plasmodium protein, unknown function	PVP01_0110700	conserved Plasmodium protein, unknown function	PKNH_0109000	conserved Plasmodium membrane protein, unknown	PCOAT2_000016600	conserved Plasmodium protein, unknown function	PocGH01_01018300	conserved Plasmodium protein, unknown function	PY17X_1224100	conserved Plasmodium protein, unknown function	PCHAS_1221600	conserved Plasmodium protein, unknown function	PBANKA_1220900	conserved Plasmodium protein, unknown function	PmUG01_01022100	conserved Plasmodium protein, unknown function	PF3D7_0710300	conserved Plasmodium membrane protein, unknown	PRCDC_0708500	conserved Plasmodium membrane protein, unknown
4752	11	11	PcyM_0512400	conserved Plasmodium protein, unknown function	PVP01_0512900	conserved Plasmodium protein, unknown function	PKNH_1315400	conserved Plasmodium protein, unknown function	PCOAT2_000143300	conserved Plasmodium protein, unknown function	PocGH01_05019500	conserved Plasmodium protein, unknown function	PY17X_0709600	conserved Plasmodium protein, unknown function	PCHAS_0718500	conserved Plasmodium protein, unknown function	PBANKA_0709400	conserved Plasmodium protein, unknown function	PmUG01_05024700	conserved Plasmodium protein, unknown function	PF3D7_0821400	conserved Plasmodium protein, unknown function	PRCDC_0820700	conserved Plasmodium protein, unknown function
4753	11	11	PcyM_0502800	conserved Plasmodium protein, unknown function	PVP01_0504300	conserved Plasmodium protein, unknown function	PKNH_1324200	conserved Plasmodium protein, unknown function	PCOAT2_000134200	conserved Plasmodium protein, unknown function	PocGH01_00122500	conserved Plasmodium protein, unknown function	PY17X_0701400	conserved Plasmodium protein, unknown function	PCHAS_0936900	conserved Plasmodium protein, unknown function	PBANKA_0701100	conserved Plasmodium protein, unknown function	PmUG01_05016000	conserved Plasmodium protein, unknown function	PF3D7_0830400	conserved Plasmodium protein, unknown function	PRCDC_0829700	conserved Plasmodium protein, unknown function
4754	11	11	PcyM_0203500	tryptophan-rich antigen, putative	PVP01_0202200	tryptophan-rich antigen	PKNH_0200900	tryptophan-rich antigen	PCOAT2_000053800	tryptophan-rich antigen	PocGH01_00049800	tryptophan-rich protein	PY17X_0626000	tryptophan-rich antigen	PCHAS_0624800	tryptophan-rich antigen	PBANKA_0623100	tryptophan-rich antigen	PmUG01_02011300	tryptophan-rich protein	PF3D7_0830500	tryptophan-rich antigen	PRCDC_0829800	tryptophan/threonine-rich antigen
4761	11	11	PcyM_0402200	Plasmodium exported protein, unknown function	PVP01_0405100	Plasmodium exported protein, unknown function	PKNH_0401000	Plasmodium exported protein, unknown function	PCOAT2_000129900	Plasmodium exported protein, unknown function	PocGH01_04010300	Plasmodium exported protein, unknown function	PY17X_0316800	Plasmodium exported protein, unknown function	PCHAS_0318200	Plasmodium exported protein, unknown function	PBANKA_0316100	Plasmodium exported protein, unknown function	PmUG01_04012500	Plasmodium exported protein, unknown function	PF3D7_0219900	Plasmodium exported protein, unknown function	PRCDC_0218800	Plasmodium exported protein, unknown function
4591	11	12	PcyM_1009800	conserved Plasmodium protein, unknown function	PVP01_1011900	conserved Plasmodium protein, unknown function	PKNH_1010900	conserved Plasmodium protein, unknown function	PCOAT2_000385800	conserved Plasmodium protein, unknown function	PocGH01_10019700	conserved Plasmodium protein, unknown function	PY17X_1240000	conserved Plasmodium protein, unknown function	PCHAS_1237200	conserved Plasmodium protein, unknown function	PBANKA_1236700	conserved Plasmodium protein, unknown function	PmUG01_10022600	conserved Plasmodium protein, unknown function	PF3D7_0522000	conserved Plasmodium protein, unknown function	PRCDC_0521100	conserved Plasmodium protein, unknown function
4592	11	12	PcyM_1011500	U6 snRNA-associated Sm-like protein LSm4,	PVP01_1013600	U6 snRNA-associated Sm-like protein LSm4,	PKNH_1012800	U6 snRNA-associated Sm-like protein LSm2,	PCOAT2_000387500	U6 snRNA-associated Sm-like protein LSm2, putative	PocGH01_10021400	U6 snRNA-associated Sm-like protein LSm2,	PY17X_1238500	U6 snRNA-associated Sm-like protein LSm2,	PCHAS_1235700	U6 snRNA-associated Sm-like protein LSm2,	PBANKA_1235100	U6 snRNA-associated Sm-like protein LSm2,	PmUG01_10024300	U6 snRNA-associated Sm-like protein LSm2,	PF3D7_0520300	U6 snRNA-associated Sm-like protein LSm2,	PRCDC_0519400	U6 snRNA-associated Sm-like protein LSm2,
4602	11	12	PcyM_1028300	conserved Plasmodium protein, unknown function	PVP01_1028300	conserved Plasmodium protein, unknown function	PKNH_1027900	conserved Plasmodium protein, unknown function	PCOAT2_000406300	conserved Plasmodium protein, unknown function	PocGH01_10035800	conserved Plasmodium protein, unknown function	PY17X_1106400	conserved Plasmodium protein, unknown function	PCHAS_1105000	conserved Plasmodium protein, unknown function	PBANKA_1105300	conserved Plasmodium protein, unknown function	PmUG01_06019200	conserved Plasmodium protein, unknown function	PF3D7_0505700	conserved Plasmodium membrane protein, unknown	PRCDC_0504900	conserved Plasmodium membrane protein, unknown
4617	11	12	PcyM_1318700	H/ACA ribonucleoprotein complex subunit 3,	PVP01_1316500	H/ACA ribonucleoprotein complex subunit 3,	PKNH_0419600	H/ACA ribonucleoprotein complex subunit 3,	PCOAT2_000108500	H/ACA ribonucleoprotein complex subunit 3, putative	PocGH01_13027300	H/ACA ribonucleoprotein complex subunit 3,	PY17X_1013400	H/ACA ribonucleoprotein complex subunit 3,	PCHAS_1012700	H/ACA ribonucleoprotein complex subunit 3,	PBANKA_1011900	H/ACA ribonucleoprotein complex subunit 3,	PmUG01_13027300	H/ACA ribonucleoprotein complex subunit 3,	PF3D7_1433000	H/ACA ribonucleoprotein complex subunit 3,	PRCDC_1432300	H/ACA ribonucleoprotein complex subunit 3,
4622	11	12	PcyM_0912900	ES2 protein, putative	PVP01_0911700	ES2 protein, putative	PKNH_0908600	ES2 protein, putative	PCOAT2_000317300	ES2 protein, putative	PocGH01_09017200	ES2 protein, putative	PY17X_0938700	ES2 protein, putative	PCHAS_0907600	ES2 protein, putative	PBANKA_0936700	ES2 protein, putative	PmUG01_09020400	ES2 protein, putative	PF3D7_1110900	ES2 protein, putative	PRCDC_1109400	ES2 protein, putative
4632	11	12	PcyM_0953100	conserved Plasmodium protein, unknown function	PVP01_0948500	conserved Plasmodium protein, unknown function	PKNH_0945800	conserved Plasmodium protein, unknown function	PCOAT2_000365800	conserved Plasmodium protein, unknown function	PocGH01_09053900	conserved Plasmodium protein, unknown function	PY17X_0902600	conserved Plasmodium protein, unknown function	PCHAS_0702400	conserved Plasmodium protein, unknown function	PBANKA_0901200	conserved Plasmodium protein, unknown function	PmUG01_09056800	conserved Plasmodium protein, unknown function	PF3D7_1147900	conserved Plasmodium protein, unknown function	PRCDC_1146200	conserved Plasmodium protein, unknown function
4633	11	12	PcyM_0953200	serine/threonine protein kinase, putative	PVP01_0948600	serine/threonine protein kinase, putative	PKNH_0945900	serine/threonine protein kinase, putative	PCOAT2_000365900	serine/threonine protein kinase, putative	PocGH01_09054000	serine/threonine protein kinase, putative	PY17X_0902500	serine/threonine protein kinase, putative	PCHAS_0702300	serine/threonine protein kinase, putative	PBANKA_0901100	serine/threonine protein kinase, putative	PmUG01_09056900	serine/threonine protein kinase, putative	PF3D7_1148000	serine/threonine protein kinase, putative	PRCDC_1146300	serine/threonine protein kinase, putative
4649	11	12	PcyM_0322400	PelOta protein homologue, putative, putative	PVP01_0317800	PelOta protein homologue, putative	PKNH_0317500	PelOta protein homologue, putative	PCOAT2_000062100	PelOta protein homologue, putative	PocGH01_03025900	PelOta protein homologue, putative	PY17X_0622300	PelOta protein homologue, putative	PCHAS_0621300	PelOta protein homologue, putative	PBANKA_0619600	PelOta protein homologue, putative	PmUG01_03028500	PelOta protein homologue, putative	PF3D7_0722100	PelOta protein homologue, putative	PRCDC_0719300	PelOta protein homologue, putative
4664	11	12	PcyM_0830500	26S proteasome regulatory subunit RPN12,	PVP01_0827900	26S proteasome regulatory subunit RPN12,	PKNH_0830100	26S proteasome regulatory subunit RPN12,	PCOAT2_000270800	26S proteasome regulatory subunit RPN12, putative	PocGH01_08036100	26S proteasome regulatory subunit RPN12,	PY17X_0412800	26S proteasome regulatory subunit RPN12,	PCHAS_0411200	26S proteasome regulatory subunit RPN12,	PBANKA_0410300	26S proteasome regulatory subunit RPN12,	PmUG01_08043900	26S proteasome regulatory subunit RPN12,	PF3D7_0312300	26S proteasome regulatory subunit RPN12,	PRCDC_0311600	26S proteasome regulatory subunit RPN12,
4670	11	12	PcyM_0418600	pentafunctional AROM polypeptide, putative,	PVP01_0418800	pentafunctional AROM polypeptide, putative	PKNH_0414600	pentafunctional AROM polypeptide, putative	PCOAT2_000113900	pentafunctional AROM polypeptide, putative	PocGH01_04023500	pentafunctional AROM polypeptide, putative	PY17X_0304600	pentafunctional AROM polypeptide, putative	PCHAS_0306200	pentafunctional AROM polypeptide, putative	PBANKA_0304000	pentafunctional AROM polypeptide, putative	PmUG01_04026100	pentafunctional AROM polypeptide, putative	PF3D7_0206300	pentafunctional AROM polypeptide, putative,	PRCDC_0000300 PRCDC_0205400	conserved Plasmodium protein, unknown function // pentafunctional AROM polypeptide, putative
239	11	13	PcyM_1240000	conserved Plasmodium protein, unknown function	PVP01_1234900	conserved Plasmodium protein, unknown function	PKNH_1209100	conserved Plasmodium protein, unknown function	PCOAT2_000562100	conserved Plasmodium protein, unknown function	PocGH01_12042900	conserved Plasmodium protein, unknown function	PY17X_1339800	conserved Plasmodium protein, unknown function	PCHAS_1339700	conserved Plasmodium protein, unknown function	PBANKA_1335100	conserved Plasmodium protein, unknown function	PmUG01_12045000	conserved Plasmodium protein, unknown function	PF3D7_1471900	conserved Plasmodium protein, unknown function	PRCDC_1471100	conserved Plasmodium protein, unknown function
242	11	13	PcyM_1249700	hypothetical protein	PVP01_1243700	hypothetical protein	PKNH_1218400	conserved Plasmodium protein, unknown function	PCOAT2_000573000	Spatacsin C-terminus, putative	PocGH01_12051700	conserved Plasmodium protein, unknown function	PY17X_1330500	conserved Plasmodium protein, unknown function	PCHAS_1330000	conserved Plasmodium protein, unknown function	PBANKA_1326700	conserved Plasmodium protein, unknown function	PmUG01_12053800	NA	PF3D7_1463100	conserved Plasmodium protein, unknown function,	PRCDC_1462350	conserved Plasmodium protein, unknown function,
243	11	13	PcyM_1267200	conserved Plasmodium protein, unknown function,	PVP01_1258800	conserved Plasmodium protein, unknown function	PKNH_1233900	conserved Plasmodium protein, unknown function	PCOAT2_000590200	conserved Plasmodium protein, unknown function	PocGH01_12066600	conserved Plasmodium protein, unknown function	PY17X_1315800	conserved Plasmodium protein, unknown function	PCHAS_1315300	conserved Plasmodium protein, unknown function	PBANKA_1312000	conserved Plasmodium protein, unknown function	PmUG01_12068800	conserved Plasmodium protein, unknown function	PF3D7_1448200	conserved Plasmodium protein, unknown function	PRCDC_1447500	conserved Plasmodium protein, unknown function
246	11	13	PcyM_1105000	conserved Plasmodium protein, unknown function	PVP01_1105700	conserved Plasmodium protein, unknown function	PKNH_1105000	conserved Plasmodium protein, unknown function	PCOAT2_000421200	conserved Plasmodium protein, unknown function	PocGH01_11014300	conserved Plasmodium protein, unknown function	PY17X_1143500	conserved Plasmodium protein, unknown function	PCHAS_1141700	conserved Plasmodium protein, unknown function	PBANKA_1142100	conserved Plasmodium protein, unknown function	PmUG01_11019900	conserved Plasmodium protein, unknown function	PF3D7_1366300	conserved Plasmodium protein, unknown function	PRCDC_1365200	conserved Plasmodium protein, unknown function
247	11	13	PcyM_1110800	E3 SUMO-protein ligase PIAS, putative	PVP01_1111300	E3 SUMO-protein ligase PIAS, putative	PKNH_1110700	E3 SUMO-protein ligase PIAS, putative	PCOAT2_000427900	E3 SUMO-protein ligase PIAS, putative	PocGH01_11019900	E3 SUMO-protein ligase PIAS, putative	PY17X_1138300	E3 SUMO-protein ligase PIAS, putative	PCHAS_1136400	E3 SUMO-protein ligase PIAS, putative	PBANKA_1136900	E3 SUMO-protein ligase PIAS, putative	PmUG01_11025400	E3 SUMO-protein ligase PIAS, putative	PF3D7_1360700	E3 SUMO-protein ligase PIAS, putative	PRCDC_1359600	E3 SUMO-protein ligase PIAS, putative
251	11	13	PcyM_1029300	conserved Plasmodium protein, unknown function	PVP01_1029200	conserved Plasmodium protein, unknown function	PKNH_1028800	conserved Plasmodium protein, unknown function	PCOAT2_000407200	conserved Plasmodium protein, unknown function	PocGH01_10036700	conserved Plasmodium protein, unknown function	PY17X_1105500	conserved Plasmodium protein, unknown function	PCHAS_1104100	conserved Plasmodium protein, unknown function	PBANKA_1104400	conserved Plasmodium protein, unknown function	PmUG01_06020100	conserved Plasmodium protein, unknown function	PF3D7_0504800	conserved Plasmodium protein, unknown function	PRCDC_0504000	conserved Plasmodium protein, unknown function
259	11	13	PcyM_0728400	conserved Plasmodium protein, unknown function	PVP01_0726800	conserved Plasmodium protein, unknown function	PKNH_0726700	conserved Plasmodium protein, unknown function	PCOAT2_000218400	conserved Plasmodium protein, unknown function	PocGH01_07035800	conserved Plasmodium protein, unknown function	PY17X_0832400	conserved Plasmodium protein, unknown function	PCHAS_0829400	conserved Plasmodium protein, unknown function	PBANKA_0829100	conserved Plasmodium protein, unknown function	PmUG01_07039900	conserved Plasmodium protein, unknown function	PF3D7_0928300	conserved Plasmodium protein, unknown function	PRCDC_0926300	conserved Plasmodium protein, unknown function
261	11	13	PcyM_0518700	hypothetical protein, putative	PVP01_0518000	hypothetical protein	PKNH_0502700	conserved Plasmodium protein, unknown function	PCOAT2_000149300	hypothetical protein, conserved	PocGH01_05023600	asparagine-rich antigen, putative	PY17X_0713700	asparagine-rich antigen, putative	PCHAS_0722600	asparagine-rich antigen, putative	PBANKA_0713500	asparagine-rich antigen, putative, fragment	PmUG01_05032200	asparagine-rich antigen, putative	PF3D7_0817300	asparagine-rich antigen	PRCDC_0816600	asparagine-rich antigen
267	11	13	PcyM_0614600	cell division cycle protein 20 homolog,	PVP01_0611600	cell division cycle protein 20 homolog,	PKNH_0610900	cell division cycle protein 20 homolog, putative	PCOAT2_000192500	cell division cycle protein 20 homolog, putative	PocGH01_06019500	cell division cycle protein 20 homolog, putative	PY17X_0511700	cell division cycle protein 20 homolog, putative	PCHAS_0510700	cell division cycle protein 20 homolog, putative	PBANKA_0510600	cell division cycle protein 20 homolog	PmUG01_10037700	cell division cycle protein 20 homolog, putative	PF3D7_1026400	cell division cycle protein 20 homolog, putative	PRCDC_1025800	cell division cycle protein 20 homolog, putative
268	11	13	PcyM_0608000	conserved Plasmodium protein, unknown function	PVP01_0606400	conserved Plasmodium protein, unknown function	PKNH_0605500	conserved Plasmodium protein, unknown function	PCOAT2_000197700	conserved Plasmodium protein, unknown function	PocGH01_06014300	conserved Plasmodium protein, unknown function	PY17X_0506500	conserved Plasmodium protein, unknown function	PCHAS_0505500	conserved Plasmodium protein, unknown function	PBANKA_0505400	conserved Plasmodium protein, unknown function	PmUG01_06012600	conserved Plasmodium protein, unknown function	PF3D7_1021200	conserved Plasmodium protein, unknown function	PRCDC_1020600	conserved Plasmodium protein, unknown function
276	11	13	PcyM_1137100	transcription factor with AP2 domain(s),	PVP01_1135300	transcription factor with AP2 domain(s),	PKNH_1136200	transcription factor with AP2 domain(s),	PCOAT2_000456800	transcription factor with AP2 domain(s), putative	PocGH01_11043100	transcription factor with AP2 domain(s),	PY17X_0113700	transcription factor with AP2 domain(s),	PCHAS_0112700	transcription factor with AP2 domain(s),	PBANKA_0112100	transcription factor with AP2 domain(s),	PmUG01_11049400	transcription factor with AP2 domain(s),	PF3D7_0613800	transcription factor with AP2 domain(s)	PRCDC_0612500	transcription factor with AP2 domain(s),
292	11	13	PcyM_1476200	rhoptry neck protein 3, putative	PVP01_1469200	rhoptry neck protein 3, putative	PKNH_1472100	rhoptry neck protein 3, putative	PCOAT2_000656400	rhoptry neck protein 3, putative	PocGH01_14076600	rhoptry neck protein 3, putative	PY17X_1467600	rhoptry neck protein 3, putative	PCHAS_1467100	rhoptry neck protein 3, putative	PBANKA_1464900	rhoptry neck protein 3, putative	PmUG01_14085300	rhoptry neck protein 3, putative	PF3D7_1252100	rhoptry neck protein 3	PRCDC_1251500	rhoptry neck protein 3, putative
293	11	13	PcyM_1475900	conserved Plasmodium protein, unknown function	PVP01_1468900	conserved Plasmodium protein, unknown function	PKNH_1471800	conserved Plasmodium protein, unknown function	PCOAT2_000656700	conserved Plasmodium protein, unknown function	PocGH01_14076300	conserved Plasmodium protein, unknown function	PY17X_1467300	conserved Plasmodium protein, unknown function	PCHAS_1467000	conserved Plasmodium protein, unknown function	PBANKA_1464800	conserved Plasmodium protein, unknown function	PmUG01_14085000	conserved Plasmodium protein, unknown function	PF3D7_1251800	conserved Plasmodium protein, unknown function	PRCDC_1251200	conserved Plasmodium protein, unknown function
294	11	13	PcyM_1475800	tryptophan--tRNA ligase, putative	PVP01_1468800	tryptophan--tRNA ligase, putative	PKNH_1471700	tryptophan--tRNA ligase, putative	PCOAT2_000656800	tryptophan--tRNA ligase, putative	PocGH01_14076200	tryptophan--tRNA ligase, putative	PY17X_1467200	tryptophan--tRNA ligase, putative	PCHAS_1466900	tryptophan--tRNA ligase, putative	PBANKA_1464700	tryptophan--tRNA ligase, putative	PmUG01_14084900	tryptophan--tRNA ligase, putative	PF3D7_1251700	tryptophanyl-tRNA synthetase, putative	PRCDC_1251100	tryptophan--tRNA ligase, putative
295	11	13	PcyM_1475600	DEAD/DEAH box ATP-dependent RNA helicase,	PVP01_1468600	DEAD/DEAH box ATP-dependent RNA helicase,	PKNH_1471500	ATP-dependent RNA helicase DRS1, putative	PCOAT2_000657000	DEAD/DEAH box ATP-dependent RNA helicase, putative	PocGH01_14076000	ATP-dependent RNA helicase DRS1, putative	PY17X_1467000	ATP-dependent RNA helicase DRS1, putative	PCHAS_1466700	ATP-dependent RNA helicase DRS1, putative	PBANKA_1464500	ATP-dependent RNA helicase DRS1, putative	PmUG01_14084700	ATP-dependent RNA helicase DRS1, putative	PF3D7_1251500	ATP-dependent RNA helicase DRS1, putative	PRCDC_1250900	ATP-dependent RNA helicase DRS1, putative
296	11	13	PcyM_1475500	conserved Plasmodium protein, unknown function	PVP01_1468500	conserved Plasmodium protein, unknown function	PKNH_1471400	conserved Plasmodium protein, unknown function	PCOAT2_000657100	conserved Plasmodium protein, unknown function	PocGH01_14075900	conserved Plasmodium protein, unknown function	PY17X_1466900	conserved Plasmodium protein, unknown function	PCHAS_1466600	conserved Plasmodium protein, unknown function	PBANKA_1464400	conserved Plasmodium protein, unknown function	PmUG01_14084600	conserved Plasmodium protein, unknown function	PF3D7_1251400	conserved Plasmodium protein, unknown function	PRCDC_1250800	conserved Plasmodium protein, unknown function
297	11	13	PcyM_1475400	thymidylate kinase, putative	PVP01_1468400	thymidylate kinase, putative	PKNH_1471300	thymidylate kinase, putative	PCOAT2_000657200	thymidylate kinase, putative	PocGH01_14075800	thymidylate kinase, putative	PY17X_1466800	thymidylate kinase, putative	PCHAS_1466500	thymidylate kinase, putative	PBANKA_1464200	thymidylate kinase, putative	PmUG01_14084500	thymidylate kinase, putative	PF3D7_1251300	thymidylate kinase	PRCDC_1250700	thymidylate kinase
298	11	13	PcyM_1475300	coronin, putative	PVP01_1468300	coronin, putative	PKNH_1471200	coronin, putative	PCOAT2_000657300	coronin, putative	PocGH01_14075700	coronin, putative	PY17X_1466700	coronin, putative	PCHAS_1466400	coronin, putative	PBANKA_1464100	coronin, putative	PmUG01_14084400	coronin, putative	PF3D7_1251200	coronin	PRCDC_1250600	coronin, putative
299	11	13	PcyM_1475200	conserved Plasmodium protein, unknown function	PVP01_1468200	conserved Plasmodium protein, unknown function	PKNH_1471100	conserved Plasmodium protein, unknown function	PCOAT2_000657400	conserved Plasmodium protein, unknown function	PocGH01_14075600	conserved Plasmodium protein, unknown function	PY17X_1466600	conserved Plasmodium protein, unknown function	PCHAS_1466300	conserved Plasmodium protein, unknown function	PBANKA_1464000	conserved Plasmodium protein, unknown function	PmUG01_14084300	conserved Plasmodium protein, unknown function	PF3D7_1251100	conserved Plasmodium protein, unknown function	PRCDC_1250500	conserved Plasmodium protein, unknown function
300	11	13	PcyM_1475100	conserved Plasmodium protein, unknown function	PVP01_1468100	conserved Plasmodium protein, unknown function	PKNH_1471000	conserved Plasmodium protein, unknown function	PCOAT2_000657500	conserved Plasmodium protein, unknown function	PocGH01_14075500	conserved Plasmodium protein, unknown function	PY17X_1466500	conserved Plasmodium protein, unknown function	PCHAS_1466200	conserved Plasmodium protein, unknown function	PBANKA_1463900	conserved Plasmodium protein, unknown function	PmUG01_14084200	conserved Plasmodium protein, unknown function	PF3D7_1251000	conserved Plasmodium protein, unknown function	PRCDC_1250400	conserved Plasmodium protein, unknown function
301	11	13	PcyM_1475000	conserved Plasmodium protein, unknown function	PVP01_1468000	conserved Plasmodium protein, unknown function	PKNH_1470900	conserved Plasmodium protein, unknown function	PCOAT2_000657600	conserved Plasmodium protein, unknown function	PocGH01_14075400	conserved Plasmodium protein, unknown function	PY17X_1466400	conserved Plasmodium protein, unknown function	PCHAS_1466100	conserved Plasmodium protein, unknown function	PBANKA_1463800	conserved Plasmodium protein, unknown function	PmUG01_14084100	conserved Plasmodium protein, unknown function	PF3D7_1250900	conserved Plasmodium protein, unknown function	PRCDC_1250300	conserved Plasmodium protein, unknown function
302	11	13	PcyM_1474900	DNA repair protein rhp16, putative	PVP01_1467900	DNA repair protein rhp16, putative	PKNH_1470800	DNA repair protein rhp16, putative	PCOAT2_000657700	DNA repair protein rhp16, putative	PocGH01_14075300	DNA repair protein rhp16, putative	PY17X_1466300	DNA repair protein, putative	PCHAS_1466000	DNA repair protein rhp16, putative	PBANKA_1463700	DNA repair protein rhp16, putative	PmUG01_14084000	DNA repair protein rhp16, putative	PF3D7_1250800	DNA repair protein rhp16, putative	PRCDC_1250200	DNA repair protein rhp16, putative
303	11	13	PcyM_1474800	conserved Plasmodium protein, unknown function	PVP01_1467800	conserved Plasmodium protein, unknown function	PKNH_1470700	conserved Plasmodium protein, unknown function	PCOAT2_000657800	conserved Plasmodium protein, unknown function	PocGH01_14075200	conserved Plasmodium protein, unknown function	PY17X_1466200	conserved Plasmodium protein, unknown function	PCHAS_1465900	conserved Plasmodium protein, unknown function	PBANKA_1463600	conserved Plasmodium protein, unknown function	PmUG01_14083900	conserved Plasmodium protein, unknown function	PF3D7_1250700	conserved Plasmodium protein, unknown function	PRCDC_1250100	conserved Plasmodium protein, unknown function
304	11	13	PcyM_1474600	eukaryotic translation initiation factor 2b,	PVP01_1467700	eukaryotic translation initiation factor 2b,	PKNH_1470600	translation initiation factor eIF-2B subunit	PCOAT2_000657900	translation initiation factor eIF-2B subunit beta, putative	PocGH01_14075100	translation initiation factor eIF-2B subunit	PY17X_1466100	translation initiation factor eIF-2B subunit	PCHAS_1465800	translation initiation factor eIF-2B subunit	PBANKA_1463500	translation initiation factor eIF-2B subunit	PmUG01_14083800	translation initiation factor eIF-2B subunit	PF3D7_1250600	translation initiation factor eIF-2B subunit	PRCDC_1250000	translation initiation factor eIF-2B subunit
305	11	13	PcyM_1474500	AP-3 complex subunit sigma, putative	PVP01_1467600	AP-3 complex subunit sigma, putative	PKNH_1470500	AP-3 complex subunit sigma, putative	PCOAT2_000658000	AP-3 complex subunit sigma, putative	PocGH01_14075000	AP-3 complex subunit sigma, putative	PY17X_1466000	AP-3 complex subunit sigma, putative	PCHAS_1465700	AP-3 complex subunit sigma, putative	PBANKA_1463400	AP-3 complex subunit sigma, putative	PmUG01_14083700	AP-3 complex subunit sigma, putative	PF3D7_1250500	AP-3 complex subunit sigma, putative	PRCDC_1249900	AP-3 complex subunit sigma, putative
306	11	13	PcyM_1474400	conserved Plasmodium protein, unknown function	PVP01_1467500	conserved Plasmodium protein, unknown function	PKNH_1470400	conserved Plasmodium protein, unknown function	PCOAT2_000658100	conserved Plasmodium protein, unknown function	PocGH01_14074900	conserved Plasmodium protein, unknown function	PY17X_1465900	conserved Plasmodium protein, unknown function	PCHAS_1465600	conserved Plasmodium protein, unknown function	PBANKA_1463300	conserved Plasmodium protein, unknown function	PmUG01_14083600	conserved Plasmodium protein, unknown function	PF3D7_1250400	conserved Plasmodium protein, unknown function	PRCDC_1249800	conserved Plasmodium protein, unknown function
307	11	13	PcyM_1474300	vacuolar protein sorting-associated protein 26,	PVP01_1467400	vacuolar protein sorting-associated protein 26,	PKNH_1470300	vacuolar protein sorting-associated protein 26,	PCOAT2_000658200	vacuolar protein sorting-associated protein 26, putative	PocGH01_14074800	vacuolar protein sorting-associated protein 26,	PY17X_1465800	vacuolar protein sorting-associated protein 26,	PCHAS_1465500	vacuolar protein sorting-associated protein 26,	PBANKA_1463200	vacuolar protein sorting-associated protein 26,	PmUG01_14083500	vacuolar protein sorting-associated protein 26,	PF3D7_1250300	vacuolar protein sorting-associated protein 26,	PRCDC_1249700	vacuolar protein sorting-associated protein 26,
308	11	13	PcyM_1474200	conserved Plasmodium protein, unknown function	PVP01_1467300	conserved Plasmodium protein, unknown function	PKNH_1470200	conserved Plasmodium membrane protein, unknown	PCOAT2_000658300	conserved Plasmodium protein, unknown function	PocGH01_14074700	conserved Plasmodium protein, unknown function	PY17X_1465700	conserved Plasmodium protein, unknown function	PCHAS_1465400	conserved Plasmodium protein, unknown function	PBANKA_1463100	conserved Plasmodium protein, unknown function	PmUG01_14083400	conserved Plasmodium protein, unknown function	PF3D7_1250200	conserved Plasmodium membrane protein, unknown	PRCDC_1249600	conserved Plasmodium membrane protein, unknown
309	11	13	PcyM_1474100	osmiophilic body protein, putative	PVP01_1467200	osmiophilic body protein, putative	PKNH_1470100	osmiophilic body protein, putative	PCOAT2_000658400	osmiophilic body protein, putative	PocGH01_14074600	osmiophilic body protein, putative	PY17X_1465600	osmiophilic body protein, putative	PCHAS_1465300	osmiophilic body protein, putative	PBANKA_1463000	osmiophilic body protein	PmUG01_14083300	osmiophilic body protein, putative	PF3D7_1250100	osmiophilic body protein	PRCDC_1249500	osmiophilic body protein, putative
310	11	13	PcyM_1474000	rRNA-processing protein, putative	PVP01_1467100	rRNA-processing protein, putative	PKNH_1470000	rRNA-processing protein, putative	PCOAT2_000658500	rRNA-processing protein, putative	PocGH01_14074500	rRNA-processing protein, putative	PY17X_1465500	rRNA-processing protein, putative	PCHAS_1465200	rRNA-processing protein, putative	PBANKA_1462900	rRNA-processing protein, putative	PmUG01_14083200	rRNA-processing protein, putative	PF3D7_1250000	rRNA-processing protein, putative	PRCDC_1249400	rRNA-processing protein, putative
311	11	13	PcyM_1473900	dimethyladenosine transferase, putative	PVP01_1467000	dimethyladenosine transferase, putative	PKNH_1469900	dimethyladenosine transferase, putative	PCOAT2_000658600	dimethyladenosine transferase, putative	PocGH01_14074400	apicoplast dimethyladenosine synthase, putative	PY17X_1465400	apicoplast dimethyladenosine synthase, putative	PCHAS_1465100	apicoplast dimethyladenosine synthase, putative	PBANKA_1462800	apicoplast dimethyladenosine synthase, putative	PmUG01_14083100	apicoplast dimethyladenosine synthase, putative	PF3D7_1249900	apicoplast dimethyladenosine synthase, putative	PRCDC_1249300	apicoplast dimethyladenosine synthase, putative
312	11	13	PcyM_1473800	hypothetical protein	PVP01_1466900	hypothetical protein	PKNH_1469500	THO complex subunit 2, putative	PCOAT2_000660200	THO complex subunit 2, putative	PocGH01_14074300	THO complex subunit 2, putative	PY17X_1465300	THO complex subunit 2, putative	PCHAS_1465000	THO complex subunit 2, putative	PBANKA_1462700	THO complex subunit 2, putative	PmUG01_14083000	THO complex subunit 2, putative	PF3D7_1249800	THO complex subunit 2, putative	PRCDC_1249200	THO complex subunit 2, putative
313	11	13	PcyM_1473700	conserved Plasmodium protein, unknown function	PVP01_1466800	conserved Plasmodium protein, unknown function	PKNH_1469400	conserved Plasmodium protein, unknown function	PCOAT2_000660300	conserved Plasmodium protein, unknown function	PocGH01_14074200	conserved Plasmodium protein, unknown function	PY17X_1465200	conserved Plasmodium protein, unknown function	PCHAS_1464900	conserved Plasmodium protein, unknown function	PBANKA_1462600	conserved Plasmodium protein, unknown function	PmUG01_14082900	conserved Plasmodium protein, unknown function	PF3D7_1249700	conserved Plasmodium protein, unknown function	PRCDC_1249100	conserved Plasmodium protein, unknown function
314	11	13	PcyM_1473600	leucine-rich repeat protein	PVP01_1466700	leucine-rich repeat protein	PKNH_1469300	leucine-rich repeat protein	PCOAT2_000660400	leucine-rich repeat protein	PocGH01_14074100	leucine-rich repeat protein, putative	PY17X_1465100	leucine-rich repeat protein	PCHAS_1464800	leucine-rich repeat protein	PBANKA_1462500	leucine-rich repeat protein	PmUG01_14082800	leucine-rich repeat protein, pseudo	PF3D7_1249600	leucine-rich repeat protein	PRCDC_1249000	leucine-rich repeat protein
315	11	13	PcyM_1473500	cutA, putative	PVP01_1466600	cutA, putative	PKNH_1469200	cutA homologue, putative	PCOAT2_000660500	cutA, putative	PocGH01_14074000	cutA, putative	PY17X_1465000	cutA, putative	PCHAS_1464700	cutA, putative	PBANKA_1462400	cutA, putative	PmUG01_14082700	cutA, putative	PF3D7_1249500	cutA, putative	PRCDC_1248900	cutA, putative
316	11	13	PcyM_1473400	conserved Plasmodium protein, unknown function	PVP01_1466500	conserved Plasmodium protein, unknown function	PKNH_1469100	conserved Plasmodium protein, unknown function	PCOAT2_000660600	conserved Plasmodium protein, unknown function	PocGH01_14073900	conserved Plasmodium protein, unknown function	PY17X_1464900	conserved Plasmodium protein, unknown function	PCHAS_1464600	conserved Plasmodium protein, unknown function	PBANKA_1462300	conserved Plasmodium protein, unknown function	PmUG01_14082600	conserved Plasmodium protein, unknown function	PF3D7_1249400	conserved Plasmodium protein, unknown function	PRCDC_1248800	conserved Plasmodium protein, unknown function
317	11	13	PcyM_1473300	protein phosphatase PPM4, putative	PVP01_1466400	protein phosphatase PPM4, putative	PKNH_1469000	protein phosphatase PPM4, putative	PCOAT2_000660700	protein phosphatase PPM4, putative	PocGH01_14073800	protein phosphatase PPM4, putative	PY17X_1464800	protein phosphatase PPM4, putative	PCHAS_1464500	protein phosphatase PPM4, putative	PBANKA_1462200	protein phosphatase PPM4	PmUG01_14082500	protein phosphatase PPM4, putative	PF3D7_1249300	protein phosphatase PPM4, putative	PRCDC_1248700	protein phosphatase PPM4, putative
318	11	13	PcyM_1473100	conserved Plasmodium protein, unknown function	PVP01_1466300	conserved Plasmodium protein, unknown function	PKNH_1468900	conserved Plasmodium protein, unknown function	PCOAT2_000660800	conserved Plasmodium protein, unknown function	PocGH01_14073700	conserved Plasmodium protein, unknown function	PY17X_1464700	conserved Plasmodium protein, unknown function	PCHAS_1464400	conserved Plasmodium protein, unknown function	PBANKA_1462100	conserved Plasmodium protein, unknown function	PmUG01_14082400	conserved Plasmodium protein, unknown function	PF3D7_1249200	conserved Plasmodium protein, unknown function	PRCDC_1248600	conserved Plasmodium protein, unknown function
319	11	13	PcyM_1473000	conserved Plasmodium protein, unknown function	PVP01_1466200	conserved Plasmodium protein, unknown function	PKNH_1468800	conserved Plasmodium protein, unknown function	PCOAT2_000660900	conserved Plasmodium protein, unknown function	PocGH01_14073600	conserved Plasmodium protein, unknown function	PY17X_1464600	conserved Plasmodium protein, unknown function	PCHAS_1464300	conserved Plasmodium protein, unknown function	PBANKA_1462000	conserved Plasmodium protein, unknown function	PmUG01_14082300	conserved Plasmodium protein, unknown function	PF3D7_1249100	conserved Plasmodium protein, unknown function	PRCDC_1248500	conserved Plasmodium protein, unknown function
320	11	13	PcyM_1472900	conserved Plasmodium protein, unknown function	PVP01_1466100	conserved Plasmodium protein, unknown function	PKNH_1468700	conserved Plasmodium protein, unknown function	PCOAT2_000661000	conserved Plasmodium protein, unknown function	PocGH01_14073500	conserved Plasmodium protein, unknown function	PY17X_1464500	conserved Plasmodium protein, unknown function	PCHAS_1464200	conserved Plasmodium protein, unknown function	PBANKA_1461900	conserved Plasmodium protein, unknown function	PmUG01_14082200	conserved Plasmodium protein, unknown function	PF3D7_1249000	conserved Plasmodium membrane protein, unknown	PRCDC_1248400	conserved Plasmodium membrane protein, unknown
321	11	13	PcyM_1472800	26S protease regulatory subunit 8, putative	PVP01_1466000	26S protease regulatory subunit 8, putative	PKNH_1468600	26S protease regulatory subunit 8, putative	PCOAT2_000661100	26S protease regulatory subunit 8, putative	PocGH01_14073400	26S protease regulatory subunit 8, putative	PY17X_1464400	26S protease regulatory subunit 8, putative	PCHAS_1464100	26S protease regulatory subunit 8, putative	PBANKA_1461800	26S protease regulatory subunit 8, putative	PmUG01_14082100	26S protease regulatory subunit 8, putative	PF3D7_1248900	26S protease regulatory subunit 8, putative	PRCDC_1248300	26S protease regulatory subunit 8, putative
322	11	13	PcyM_1472700	conserved Plasmodium protein, unknown function	PVP01_1465800	conserved Plasmodium protein, unknown function	PKNH_1468400	conserved Plasmodium protein, unknown function	PCOAT2_000661300	conserved Plasmodium protein, unknown function	PocGH01_14073200	conserved Plasmodium protein, unknown function	PY17X_1464200	conserved Plasmodium protein, unknown function	PCHAS_1463900	conserved Plasmodium protein, unknown function	PBANKA_1461600	conserved Plasmodium protein, unknown function	PmUG01_14081900	conserved Plasmodium protein, unknown function	PF3D7_1248700	conserved Plasmodium protein, unknown function	PRCDC_1248100	conserved Plasmodium protein, unknown function
323	11	13	PcyM_1472600	conserved Plasmodium protein, unknown function	PVP01_1465700	conserved Plasmodium protein, unknown function	PKNH_1468300	conserved Plasmodium protein, unknown function	PCOAT2_000661400	conserved Plasmodium protein, unknown function	PocGH01_00239500	conserved Plasmodium protein, unknown function	PY17X_1464100	conserved Plasmodium protein, unknown function	PCHAS_1463800	conserved Plasmodium protein, unknown function	PBANKA_1461500	conserved Plasmodium protein, unknown function	PmUG01_14081800	conserved Plasmodium protein, unknown function	PF3D7_1248600	conserved Plasmodium protein, unknown function	PRCDC_1248000	conserved Plasmodium protein, unknown function
324	11	13	PcyM_1472200	bax inhibitor 1, putative	PVP01_1465600	bax inhibitor 1, putative	PKNH_1468200	bax inhibitor 1, putative	PCOAT2_000661500	bax inhibitor 1, putative	PocGH01_14073100	bax inhibitor 1, putative	PY17X_1464000	bax inhibitor 1, putative	PCHAS_1463700	bax inhibitor 1, putative	PBANKA_1461400	bax inhibitor 1, putative	PmUG01_14081700	bax inhibitor 1, putative	PF3D7_1248500	bax inhibitor 1, putative	PRCDC_1247900	bax inhibitor 1, putative
325	11	13	PcyM_1472000	conserved Plasmodium protein, unknown function	PVP01_1465500	conserved Plasmodium protein, unknown function	PKNH_1468100	conserved Plasmodium protein, unknown function	PCOAT2_000661600	conserved Plasmodium protein, unknown function	PocGH01_14073000	conserved Plasmodium protein, unknown function	PY17X_1463900	conserved Plasmodium protein, unknown function	PCHAS_1463600	conserved Plasmodium protein, unknown function	PBANKA_1461300	conserved Plasmodium protein, unknown function	PmUG01_14081600	conserved Plasmodium protein, unknown function	PF3D7_1248400	conserved Plasmodium protein, unknown function	PRCDC_1247800	conserved Plasmodium protein, unknown function
326	11	13	PcyM_1471900	conserved Plasmodium protein, unknown function	PVP01_1465400	conserved Plasmodium protein, unknown function	PKNH_1468000	conserved Plasmodium protein, unknown function	PCOAT2_000661700	conserved Plasmodium protein, unknown function	PocGH01_14072900	conserved Plasmodium protein, unknown function	PY17X_1463800	conserved Plasmodium protein, unknown function	PCHAS_1463500	conserved Plasmodium protein, unknown function	PBANKA_1461200	conserved Plasmodium protein, unknown function	PmUG01_14081500	conserved Plasmodium protein, unknown function	PF3D7_1248300	conserved Plasmodium membrane protein, unknown	PRCDC_1247700	conserved Plasmodium membrane protein, unknown
327	11	13	PcyM_1471800	RNA-binding protein, putative	PVP01_1465300	RNA-binding protein, putative	PKNH_1467900	pre-mRNA-splicing factor RBM22, putative	PCOAT2_000661800	RNA-binding protein, putative	PocGH01_14072800	pre-mRNA-splicing factor RBM22, putative	PY17X_1463700	pre-mRNA-splicing factor RBM22, putative	PCHAS_1463400	pre-mRNA-splicing factor RBM22, putative	PBANKA_1461100	pre-mRNA-splicing factor RBM22, putative	PmUG01_14081400	pre-mRNA-splicing factor RBM22, putative	PF3D7_1248200	pre-mRNA-splicing factor RBM22, putative	PRCDC_1247600	pre-mRNA-splicing factor RBM22, putative
328	11	13	PcyM_1471700	methyltransferase, putative	PVP01_1465200	methyltransferase, putative	PKNH_1467800	methyltransferase, putative	PCOAT2_000661900	methyltransferase, putative	PocGH01_14072700	methyltransferase, putative	PY17X_1463600	methyltransferase, putative	PCHAS_1463300	methyltransferase, putative	PBANKA_1461000	methyltransferase, putative	PmUG01_14081300	methyltransferase, putative	PF3D7_1248100	methyltransferase, putative	PRCDC_1247500	methyltransferase, putative
329	11	13	PcyM_1471500	U3 small nucleolar RNA-associated protein 11,	PVP01_1465000	U3 small nucleolar RNA-associated protein 11,	PKNH_1467600	u3 small nucleolar rna-associated protein,	PCOAT2_000662000	U3 small nucleolar RNA-associated protein 11, putative	PocGH01_14072500	nucleolar rRNA processing protein, putative	PY17X_1463400	nucleolar rRNA processing protein, putative	PCHAS_1463100	nucleolar rRNA processing protein, putative	PBANKA_1460800	nucleolar rRNA processing protein, putative	PmUG01_14081100	U3 small nucleolar RNA-associated protein 11,	PF3D7_1247900	nucleolar rRNA processing protein, putative	PRCDC_1247300	nucleolar rRNA processing protein, putative
330	11	13	PcyM_1471400	dipeptidyl aminopeptidase 2, putative	PVP01_1464900	dipeptidyl aminopeptidase 2, putative	PKNH_1467500	dipeptidyl aminopeptidase 2, putative	PCOAT2_000662100	dipeptidyl aminopeptidase 2, putative	PocGH01_14072400	dipeptidyl aminopeptidase 2, putative	PY17X_1463300	dipeptidyl aminopeptidase 2, putative	PCHAS_1463000	dipeptidyl aminopeptidase 2, putative	PBANKA_1460700	dipeptidyl aminopeptidase 2	PmUG01_14081000	dipeptidyl aminopeptidase 2, putative	PF3D7_1247800	dipeptidyl aminopeptidase 2	PRCDC_1247200	dipeptidyl aminopeptidase 2, putative
331	11	13	PcyM_1471100	cyclin g-associated kinase, putative	PVP01_1464600	cyclin g-associated kinase, putative	PKNH_1467200	serine/threonine protein kinase, putative	PCOAT2_000662300	cyclin g-associated kinase, putative	PocGH01_14072100	serine/threonine protein kinase, putative	PY17X_1463100	serine/threonine protein kinase, putative	PCHAS_1462800	serine/threonine protein kinase, putative	PBANKA_1460500	serine/threonine protein kinase, putative	PmUG01_14080700	serine/threonine protein kinase, putative	PF3D7_1247500	serine/threonine protein kinase, putative	PRCDC_1246900	serine/threonine protein kinase, putative
332	11	13	PcyM_1471000	FK506-binding protein (FKBP)-type peptidyl-	PVP01_1464500	FK506-binding protein (FKBP)-type peptidyl-	PKNH_1467100	FK506-binding protein (FKBP)-type peptidyl-prolyl	PCOAT2_000662400	FK506-binding protein (FKBP)-type peptidyl- prolyl isomerase, putative	PocGH01_14072000	FK506-binding protein (FKBP)-type peptidyl-prolyl	PY17X_1463000	FK506-binding protein (FKBP)-type peptidyl-prolyl	PCHAS_1462700	FK506-binding protein (FKBP)-type peptidyl-prolyl	PBANKA_1460400	FK506-binding protein (FKBP)-type peptidyl-prolyl	PmUG01_14080600	FK506-binding protein (FKBP)-type peptidyl-prolyl	PF3D7_1247400	FK506-binding protein (FKBP)-type peptidyl-prolyl	PRCDC_1246800	FK506-binding protein (FKBP)-type peptidyl-prolyl
333	11	13	PcyM_1470900	GPI mannosyltransferase 2, putative	PVP01_1464400	GPI mannosyltransferase 2, putative	PKNH_1467000	GPI mannosyltransferase 2, putative	PCOAT2_000662500	GPI mannosyltransferase 2, putative	PocGH01_14071900	GPI mannosyltransferase 2, putative	PY17X_1462900	GPI mannosyltransferase 2, putative	PCHAS_1462600	GPI mannosyltransferase 2, putative	PBANKA_1460300	GPI mannosyltransferase 2, putative	PmUG01_14080500	GPI mannosyltransferase 2, putative	PF3D7_1247300	GPI mannosyltransferase 2, putative	PRCDC_1246700	GPI mannosyltransferase 2, putative
334	11	13	PcyM_1470800	conserved Plasmodium protein, unknown function	PVP01_1464300	conserved Plasmodium protein, unknown function	PKNH_1466900	conserved Plasmodium protein, unknown function	PCOAT2_000662600	conserved Plasmodium protein, unknown function	PocGH01_14071800	conserved Plasmodium protein, unknown function	PY17X_1462800	conserved Plasmodium protein, unknown function	PCHAS_1462500	conserved Plasmodium protein, unknown function	PBANKA_1460200	conserved Plasmodium protein, unknown function	PmUG01_14080400	conserved Plasmodium protein, unknown function	PF3D7_1247200	conserved Plasmodium protein, unknown function	PRCDC_1246600	conserved Plasmodium protein, unknown function
335	11	13	PcyM_1470700	conserved Plasmodium protein, unknown function	PVP01_1464200	conserved Plasmodium protein, unknown function	PKNH_1466800	hypothetical protein, conserved in Apicomplexan	PCOAT2_000662700	conserved Plasmodium protein, unknown function	PocGH01_14071700	conserved Plasmodium protein, unknown function	PY17X_1462700	conserved Plasmodium protein, unknown function	PCHAS_1462400	conserved Plasmodium protein, unknown function	PBANKA_1460100	conserved Plasmodium protein, unknown function	PmUG01_14080300	conserved Plasmodium protein, unknown function	PF3D7_1247100	conserved Plasmodium protein, unknown function	PRCDC_1246500	conserved Plasmodium protein, unknown function
336	11	13	PcyM_1470500	rac-beta serine/threonine protein kinase,	PVP01_1464000	rac-beta serine/threonine protein kinase,	PKNH_1466600	RAC-beta serine/threonine protein kinase	PCOAT2_000662900	rac-beta serine/threonine protein kinase, putative	PocGH01_14071500	rac-beta serine/threonine protein kinase,	PY17X_1462600	rac-beta serine/threonine protein kinase,	PCHAS_1462300	rac-beta serine/threonine protein kinase,	PBANKA_1460000	rac-beta serine/threonine protein kinase,	PmUG01_14080100	rac-beta serine/threonine protein kinase,	PF3D7_1246900	RAC-beta serine/threonine protein kinase	PRCDC_1246300	RAC-beta serine/threonine protein kinase
337	11	13	PcyM_1470400	signal recognition particle receptor, beta	PVP01_1463900	signal recognition particle receptor, beta	PKNH_1466500	signal recognition particle, beta subunit,	PCOAT2_000663000	signal recognition particle receptor, beta subunit, putative	PocGH01_14071400	signal recognition particle receptor, beta	PY17X_1462500	signal recognition particle, beta subunit,	PCHAS_1462200	signal recognition particle, beta subunit,	PBANKA_1459900	signal recognition particle, beta subunit,	PmUG01_14080000	signal recognition particle receptor, beta	PF3D7_1246800	signal recognition particle receptor, beta	PRCDC_1246200	signal recognition particle receptor, beta
338	11	13	PcyM_1470300	conserved Plasmodium protein, unknown function	PVP01_1463800	conserved Plasmodium protein, unknown function	PKNH_1466400	conserved Plasmodium protein, unknown function	PCOAT2_000663100	conserved Plasmodium protein, unknown function	PocGH01_14071300	conserved Plasmodium protein, unknown function	PY17X_1462400	conserved Plasmodium protein, unknown function	PCHAS_1462100	conserved Plasmodium protein, unknown function	PBANKA_1459800	conserved Plasmodium protein, unknown function	PmUG01_14079900	conserved Plasmodium protein, unknown function	PF3D7_1246700	conserved Plasmodium protein, unknown function	PRCDC_1246100	conserved Plasmodium protein, unknown function
339	11	13	PcyM_1470200	pre-mRNA-splicing factor, putative	PVP01_1463700	pre-mRNA-splicing factor, putative	PKNH_1466300	pre-mRNA-splicing factor CWC26, putative	PCOAT2_000663200	pre-mRNA-splicing factor CWC26, putative	PocGH01_14071200	pre-mRNA-splicing factor CWC26, putative	PY17X_1462300	pre-mRNA-splicing factor CWC26, putative	PCHAS_1462000	pre-mRNA-splicing factor CWC26, putative	PBANKA_1459700	pre-mRNA-splicing factor CWC26, putative	PmUG01_14079800	pre-mRNA-splicing factor CWC26, putative	PF3D7_1246600	pre-mRNA-splicing factor CWC26, putative	PRCDC_1246000	pre-mRNA-splicing factor CWC26, putative
340	11	13	PcyM_1470100	conserved Plasmodium protein, unknown function	PVP01_1463600	conserved Plasmodium protein, unknown function	PKNH_1466200	hypothetical protein, conserved in Apicomplexan	PCOAT2_000663300	conserved Plasmodium protein, unknown function	PocGH01_14071100	conserved Plasmodium protein, unknown function	PY17X_1462200	conserved Plasmodium protein, unknown function	PCHAS_1461900	conserved Plasmodium protein, unknown function	PBANKA_1459600	conserved Plasmodium protein, unknown function	PmUG01_14079700	conserved Plasmodium protein, unknown function	PF3D7_1246500	conserved Plasmodium protein, unknown function	PRCDC_1245900	conserved Plasmodium protein, unknown function
341	11	13	PcyM_1470000	myosin A tail domain interacting protein,	PVP01_1463500	myosin A tail domain interacting protein,	PKNH_1466100	myosin A tail domain interacting protein MTIP	PCOAT2_000663400	myosin A tail domain interacting protein, putative	PocGH01_14071000	myosin A tail domain interacting protein,	PY17X_1462100	myosin light chain 1	PCHAS_1461800	myosin A tail domain interacting protein MTIP,	PBANKA_1459500	myosin A tail domain interacting protein MTIP,	PmUG01_14079600	myosin A tail domain interacting protein,	PF3D7_1246400	myosin light chain 1	PRCDC_1245800	myosin A tail domain interacting protein
342	11	13	PcyM_1469900	conserved Plasmodium protein, unknown function	PVP01_1463400	conserved Plasmodium protein, unknown function	PKNH_1466000	conserved Plasmodium protein, unknown function	PCOAT2_000663500	conserved Plasmodium protein, unknown function	PocGH01_14070900	conserved Plasmodium protein, unknown function	PY17X_1462000	conserved Plasmodium protein, unknown function	PCHAS_1461700	conserved Plasmodium protein, unknown function	PBANKA_1459400	conserved Plasmodium protein, unknown function	PmUG01_14079500	conserved Plasmodium protein, unknown function	PF3D7_1246300	conserved Plasmodium protein, unknown function	PRCDC_1245700	conserved Plasmodium protein, unknown function
343	11	13	PcyM_1469400	delta-aminolevulinic acid synthetase, putative	PVP01_1463100	delta-aminolevulinic acid synthetase, putative	PKNH_1465700	delta-aminolevulinic acid synthetase, putative	PCOAT2_000663800	delta-aminolevulinic acid synthetase, putative	PocGH01_14070600	delta-aminolevulinic acid synthetase, putative	PY17X_1461800	delta-aminolevulinic acid synthetase, putative	PCHAS_1461500	delta-aminolevulinic acid synthetase, putative	PBANKA_1459200	delta-aminolevulinic acid synthetase	PmUG01_14079200	delta-aminolevulinic acid synthetase, putative	PF3D7_1246100	delta-aminolevulinic acid synthetase	PRCDC_1245500	delta-aminolevulinic acid synthetase
344	11	13	PcyM_1469300	conserved Plasmodium protein, unknown function	PVP01_1463000	conserved Plasmodium protein, unknown function	PKNH_1465600	conserved Plasmodium protein, unknown function	PCOAT2_000663900	conserved Plasmodium protein, unknown function	PocGH01_14070500	conserved Plasmodium protein, unknown function	PY17X_1461700	conserved Plasmodium protein, unknown function	PCHAS_1461400	conserved Plasmodium protein, unknown function	PBANKA_1459100	conserved Plasmodium protein, unknown function	PmUG01_14079100	conserved Plasmodium protein, unknown function	PF3D7_1246000	conserved Plasmodium protein, unknown function	PRCDC_1245400	conserved Plasmodium protein, unknown function
345	11	13	PcyM_1469200	conserved Plasmodium protein, unknown function	PVP01_1462900	conserved Plasmodium protein, unknown function	PKNH_1465500	conserved Plasmodium protein, unknown function	PCOAT2_000664000	conserved Plasmodium protein, unknown function	PocGH01_14070400	conserved Plasmodium protein, unknown function	PY17X_1461600	conserved Plasmodium protein, unknown function	PCHAS_1461300	conserved Plasmodium protein, unknown function	PBANKA_1459000	conserved Plasmodium protein, unknown function	PmUG01_14079000	conserved Plasmodium protein, unknown function	PF3D7_1245900	conserved Plasmodium protein, unknown function	PRCDC_1245300	conserved Plasmodium protein, unknown function
346	11	13	PcyM_1469100	epsin, putative	PVP01_1462800	epsin, putative	PKNH_1465400	epsin, putative	PCOAT2_000664100	epsin, putative	PocGH01_14070300	epsin, putative	PY17X_1461500	epsin, putative	PCHAS_1461200	epsin, putative	PBANKA_1458900	epsin, putative	PmUG01_14078900	epsin, putative	PF3D7_1245800	epsin, putative	PRCDC_1245200	epsin, putative
347	11	13	PcyM_1469000	kinesin, putative	PVP01_1462700	kinesin, putative	PKNH_1465300	kinesin motor domain containing protein	PCOAT2_000664200	kinesin, putative	PocGH01_14070200	kinesin, putative	PY17X_1461400	kinesin, putative	PCHAS_1461100	kinesin, putative	PBANKA_1458800	kinesin, putative	PmUG01_14078800	kinesin, putative	PF3D7_1245600	kinesin, putative	PRCDC_1245000	kinesin, putative
348	11	13	PcyM_1468900	conserved Plasmodium protein, unknown function	PVP01_1462600	conserved Plasmodium protein, unknown function	PKNH_1465200	conserved Plasmodium protein, unknown function	PCOAT2_000664300	conserved Plasmodium protein, unknown function	PocGH01_14070100	conserved Plasmodium protein, unknown function	PY17X_1461300	conserved Plasmodium protein, unknown function	PCHAS_1461000	conserved Plasmodium protein, unknown function	PBANKA_1458700	conserved Plasmodium protein, unknown function	PmUG01_14078700	conserved Plasmodium protein, unknown function	PF3D7_1245500	conserved Plasmodium protein, unknown function	PRCDC_1244900	conserved Plasmodium protein, unknown function
349	11	13	PcyM_1468800	50S ribosomal protein L3, putative	PVP01_1462500	50S ribosomal protein L3, putative	PKNH_1465100	50S ribosomal protein L3, putative	PCOAT2_000664400	50S ribosomal protein L3, putative	PocGH01_14070000	mitochondrial ribosomal protein L3 precursor,	PY17X_1461200	mitochondrial ribosomal protein L3 precursor,	PCHAS_1460900	mitochondrial ribosomal protein L3 precursor,	PBANKA_1458600	mitochondrial ribosomal protein L3 precursor,	PmUG01_14078600	mitochondrial ribosomal protein L3 precursor,	PF3D7_1245400	mitochondrial ribosomal protein L3 precursor,	PRCDC_1244800	mitochondrial ribosomal protein L3 precursor,
350	11	13	PcyM_1468700	NEDD8-conjugating enzyme UBC12, putative	PVP01_1462400	NEDD8-conjugating enzyme UBC12, putative	PKNH_1465000	NEDD8-conjugating enzyme UBC12, putative	PCOAT2_000664500	NEDD8-conjugating enzyme UBC12, putative	PocGH01_14069900	NEDD8-conjugating enzyme UBC12, putative	PY17X_1461100	NEDD8-conjugating enzyme UBC12, putative	PCHAS_1460800	NEDD8-conjugating enzyme UBC12, putative	PBANKA_1458500	NEDD8-conjugating enzyme UBC12, putative	PmUG01_14078500	NEDD8-conjugating enzyme UBC12, putative	PF3D7_1245300	NEDD8-conjugating enzyme UBC12, putative	PRCDC_1244700	NEDD8-conjugating enzyme UBC12, putative
351	11	13	PcyM_1468600	conserved Plasmodium protein, unknown function	PVP01_1462300	conserved Plasmodium protein, unknown function	PKNH_1464900	conserved Plasmodium protein, unknown function	PCOAT2_000664600	conserved Plasmodium protein, unknown function	PocGH01_14069800	conserved Plasmodium protein, unknown function	PY17X_1461000	conserved Plasmodium protein, unknown function	PCHAS_1460700	conserved Plasmodium protein, unknown function	PBANKA_1458400	conserved Plasmodium protein, unknown function	PmUG01_14078400	conserved Plasmodium protein, unknown function	PF3D7_1245200	conserved Plasmodium membrane protein, unknown	PRCDC_1244600	conserved Plasmodium membrane protein, unknown
352	11	13	PcyM_1468500	kinesin-13, putative	PVP01_1462200	kinesin-13, putative	PKNH_1464800	kinesin-13, putative	PCOAT2_000664700	kinesin-13, putative	PocGH01_14069700	kinesin-13, putative	PY17X_1460900	kinesin-13, putative	PCHAS_1460600	kinesin-13, putative	PBANKA_1458300	kinesin-13, putative	PmUG01_14078300	kinesin-13, putative	PF3D7_1245100	kinesin-13, putative	PRCDC_1244500	kinesin-13, putative
353	11	13	PcyM_1468300	conserved Plasmodium protein, unknown function	PVP01_1462100	conserved Plasmodium protein, unknown function	PKNH_1464700	conserved Plasmodium protein, unknown function	PCOAT2_000664800	conserved Plasmodium protein, unknown function	PocGH01_14069600	conserved Plasmodium protein, unknown function	PY17X_1460800	conserved Plasmodium protein, unknown function	PCHAS_1460500	conserved Plasmodium protein, unknown function	PBANKA_1458200	conserved Plasmodium protein, unknown function	PmUG01_14078200	conserved Plasmodium protein, unknown function	PF3D7_1245000	conserved Plasmodium protein, unknown function	PRCDC_1244400	conserved Plasmodium protein, unknown function
354	11	13	PcyM_1468200	conserved Plasmodium protein, unknown function	PVP01_1462000	conserved Plasmodium protein, unknown function	PKNH_1464600	conserved Plasmodium protein, unknown function	PCOAT2_000664900	conserved Plasmodium protein, unknown function	PocGH01_14069500	conserved Plasmodium protein, unknown function	PY17X_1460700	conserved Plasmodium protein, unknown function	PCHAS_1460400	conserved Plasmodium protein, unknown function	PBANKA_1458100	conserved Plasmodium protein, unknown function	PmUG01_14078100	conserved Plasmodium protein, unknown function	PF3D7_1244900	conserved Plasmodium protein, unknown function	PRCDC_1244300	conserved Plasmodium protein, unknown function
355	11	13	PcyM_1468100	cytoplasmic translation machinery associated	PVP01_1461900	cytoplasmic translation machinery associated	PKNH_1464500	cytoplasmic translation machinery associated	PCOAT2_000665000	cytoplasmic translation machinery associated protein, putative	PocGH01_14069400	cytoplasmic translation machinery associated	PY17X_1460600	zinc finger protein, putative	PCHAS_1460300	zinc finger protein, putative	PBANKA_1458000	zinc finger protein, putative	PmUG01_14078000	cytoplasmic translation machinery associated	PF3D7_1244800	cytoplasmic translation machinery associated	PRCDC_1244200	cytoplasmic translation machinery associated
356	11	13	PcyM_1468000	conserved Plasmodium protein, unknown function	PVP01_1461800	conserved Plasmodium protein, unknown function	PKNH_1464400	conserved Plasmodium protein, unknown function	PCOAT2_000665100	conserved Plasmodium protein, unknown function	PocGH01_14069300	conserved Plasmodium protein, unknown function	PY17X_1460500	conserved Plasmodium protein, unknown function	PCHAS_1460200	conserved Plasmodium protein, unknown function	PBANKA_1457900	conserved Plasmodium protein, unknown function	PmUG01_14077900	conserved Plasmodium protein, unknown function	PF3D7_1244700	conserved Plasmodium protein, unknown function	PRCDC_1244100	conserved Plasmodium protein, unknown function
357	11	13	PcyM_1467900	ADP-ribosylation factor GTPase-activating	PVP01_1461700	ADP-ribosylation factor GTPase-activating	PKNH_1464300	ADP-ribosylation factor GTPase-activating	PCOAT2_000665200	ADP-ribosylation factor GTPase-activating protein, putative	PocGH01_14069200	ADP-ribosylation factor GTPase-activating	PY17X_1460400	ADP-ribosylation factor GTPase-activating	PCHAS_1460100	ADP-ribosylation factor GTPase-activating	PBANKA_1457800	ADP-ribosylation factor GTPase-activating	PmUG01_14077800	ADP-ribosylation factor GTPase-activating	PF3D7_1244600	ADP-ribosylation factor GTPase-activating	PRCDC_1244000	ADP-ribosylation factor GTPase-activating
358	11	13	PcyM_1467800	conserved Plasmodium protein, unknown function	PVP01_1461600	conserved Plasmodium protein, unknown function	PKNH_1463700	conserved Plasmodium protein, unknown function	PCOAT2_000667300	conserved Plasmodium protein, unknown function	PocGH01_14069100	conserved Plasmodium protein, unknown function	PY17X_1460300	conserved Plasmodium protein, unknown function	PCHAS_1460000	conserved Plasmodium protein, unknown function	PBANKA_1457700	conserved Plasmodium protein, unknown function	PmUG01_14077700	conserved Plasmodium protein, unknown function	PF3D7_1244500	conserved Plasmodium protein, unknown function	PRCDC_1243900	conserved Plasmodium protein, unknown function
359	11	13	PcyM_1467700	conserved Plasmodium protein, unknown function	PVP01_1461500	conserved Plasmodium protein, unknown function	PKNH_1463600	conserved Plasmodium protein, unknown function	PCOAT2_000667400	conserved Plasmodium protein, unknown function	PocGH01_14069000	conserved Plasmodium protein, unknown function	PY17X_1460200	conserved Plasmodium protein, unknown function	PCHAS_1459900	conserved Plasmodium protein, unknown function	PBANKA_1457600	conserved Plasmodium protein, unknown function	PmUG01_14077600	conserved Plasmodium protein, unknown function	PF3D7_1244400	conserved Plasmodium protein, unknown function	PRCDC_1243800	conserved Plasmodium protein, unknown function
360	11	13	PcyM_1467500	RNA polymerase II transcription factor B subunit	PVP01_1461300	RNA polymerase II transcription factor B subunit	PKNH_1463500	RNA polymerase II transcription factor B subunit	PCOAT2_000667500	RNA polymerase II transcription factor B subunit 2, putative	PocGH01_14068900	RNA polymerase II transcription factor B subunit	PY17X_1460000	RNA polymerase II transcription factor B subunit	PCHAS_1459800	RNA polymerase II transcription factor B subunit	PBANKA_1457500	RNA polymerase II transcription factor B subunit	PmUG01_14077400	RNA polymerase II transcription factor B subunit	PF3D7_1244200	RNA polymerase II transcription factor B subunit	PRCDC_1243600	RNA polymerase II transcription factor B subunit
361	11	13	PcyM_1467400	N-alpha-acetyltransferase 15, NatA auxiliary	PVP01_1461200	N-alpha-acetyltransferase 15, NatA auxiliary	PKNH_1463400	N-alpha-acetyltransferase 15, NatA auxiliary	PCOAT2_000667600	N-alpha-acetyltransferase 15, NatA auxiliary subunit, putative	PocGH01_14068800	N-alpha-acetyltransferase 15, NatA auxiliary	PY17X_1459900	N-alpha-acetyltransferase 15, NatA auxiliary	PCHAS_1459700	N-alpha-acetyltransferase 15, NatA auxiliary	PBANKA_1457400	N-alpha-acetyltransferase 15, NatA auxiliary	PmUG01_14077300	N-alpha-acetyltransferase 15, NatA auxiliary	PF3D7_1244100	N-alpha-acetyltransferase 15, NatA auxiliary	PRCDC_1243500	N-alpha-acetyltransferase 15, NatA auxiliary
362	11	13	PcyM_1467300	glucose inhibited division protein a homologue,	PVP01_1461100	glucose inhibited division protein a homologue,	PKNH_1463300	glucose inhibited division protein a homologue,	PCOAT2_000667700	glucose inhibited division protein a homologue, putative	PocGH01_14068700	glucose inhibited division protein a homologue,	PY17X_1459800	glucose inhibited division protein a homologue,	PCHAS_1459600	glucose inhibited division protein a homologue,	PBANKA_1457300	glucose inhibited division protein a homologue,	PmUG01_14077200	glucose inhibited division protein a homologue,	PF3D7_1244000	glucose inhibited division protein a homologue,	PRCDC_1243400	glucose inhibited division protein a homologue,
363	11	13	PcyM_1467200	double C2-like domain-containing protein,	PVP01_1461000	double C2-like domain-containing protein,	PKNH_1463200	double C2-like domain-containing protein,	PCOAT2_000667800	double C2-like domain-containing protein, putative	PocGH01_14068600	double C2-like domain-containing protein,	PY17X_1459700	double C2-like domain-containing protein,	PCHAS_1459500	double C2-like domain-containing protein,	PBANKA_1457200	double C2-like domain-containing protein,	PmUG01_14077100	double C2-like domain-containing protein,	PF3D7_1243900	double C2-like domain-containing protein	PRCDC_1243300	double C2-like domain-containing protein,
364	11	13	PcyM_1467100	microtubule associated katanin, putative	PVP01_1460900	microtubule associated katanin, putative	PKNH_1463100	WD repeat-containing protein 82, putative	PCOAT2_000667900	WD repeat-containing protein 82, putative	PocGH01_14068500	WD repeat-containing protein 82, putative	PY17X_1459600	WD repeat-containing protein 82, putative	PCHAS_1459400	WD repeat-containing protein 82, putative	PBANKA_1457100	WD repeat-containing protein 82, putative	PmUG01_14077000	WD repeat-containing protein 82, putative	PF3D7_1243800	WD repeat-containing protein 82, putative	PRCDC_1243200	WD repeat-containing protein 82, putative
365	11	13	PcyM_1467000	ubiquitin-conjugating enzyme E2, putative	PVP01_1460800	ubiquitin-conjugating enzyme E2, putative	PKNH_1463000	ubiquitin-conjugating enzyme E2, putative	PCOAT2_000668000	ubiquitin-conjugating enzyme E2, putative	PocGH01_14068400	ubiquitin-conjugating enzyme E2, putative	PY17X_1459500	ubiquitin-conjugating enzyme E2, putative	PCHAS_1459300	ubiquitin-conjugating enzyme E2, putative	PBANKA_1457000	ubiquitin-conjugating enzyme E2, putative	PmUG01_14076900	ubiquitin-conjugating enzyme E2, putative	PF3D7_1243700	ubiquitin-conjugating enzyme E2, putative	PRCDC_1243100	ubiquitin-conjugating enzyme E2, putative
366	11	13	PcyM_1466900	translation initiation factor SUI1, putative	PVP01_1460700	translation initiation factor SUI1, putative	PKNH_1462900	translation initiation factor SUI1, putative	PCOAT2_000668100	translation initiation factor SUI1, putative	PocGH01_14068300	translation initiation factor SUI1, putative	PY17X_1459400	translation initiation factor SUI1, putative	PCHAS_1459200	translation initiation factor SUI1, putative	PBANKA_1456900	translation initiation factor SUI1, putative	PmUG01_14076800	translation initiation factor SUI1, putative	PF3D7_1243600	translation initiation factor SUI1, putative	PRCDC_1243000	translation initiation factor SUI1, putative
367	11	13	PcyM_1466800	vacuolar-sorting protein SNF7, putative	PVP01_1460600	vacuolar-sorting protein SNF7, putative	PKNH_1462800	vacuolar-sorting protein SNF7, putative	PCOAT2_000668200	vacuolar-sorting protein SNF7, putative	PocGH01_14068200	vacuolar-sorting protein SNF7, putative	PY17X_1459300	vacuolar-sorting protein SNF7, putative	PCHAS_1459100	vacuolar-sorting protein SNF7, putative	PBANKA_1456800	vacuolar-sorting protein SNF7, putative	PmUG01_14076700	vacuolar-sorting protein SNF7, putative	PF3D7_1243500	vacuolar-sorting protein SNF7, putative	PRCDC_1242900	vacuolar-sorting protein SNF7, putative
368	11	13	PcyM_1466600	conserved Plasmodium protein, unknown function	PVP01_1460400	conserved Plasmodium protein, unknown function	PKNH_1462600	conserved Plasmodium protein, unknown function	PCOAT2_000668400	conserved Plasmodium protein, unknown function	PocGH01_14067900	conserved Plasmodium protein, unknown function	PY17X_1459200	conserved Plasmodium protein, unknown function	PCHAS_1459000	conserved Plasmodium protein, unknown function	PBANKA_1456700	conserved Plasmodium protein, unknown function	PmUG01_14076500	conserved Plasmodium protein, unknown function	PF3D7_1243300	conserved Plasmodium protein, unknown function	PRCDC_1242700	conserved Plasmodium protein, unknown function
369	11	13	PcyM_1466500	conserved Plasmodium protein, unknown function	PVP01_1460300	conserved Plasmodium protein, unknown function	PKNH_1462500	conserved Plasmodium protein, unknown function	PCOAT2_000668500	conserved Plasmodium protein, unknown function	PocGH01_14067800	conserved Plasmodium protein, unknown function	PY17X_1459100	conserved Plasmodium protein, unknown function	PCHAS_1458900	conserved Plasmodium protein, unknown function	PBANKA_1456600	conserved Plasmodium protein, unknown function	PmUG01_14076400	conserved Plasmodium protein, unknown function	PF3D7_1243200	conserved Plasmodium protein, unknown function	PRCDC_1242600	conserved Plasmodium protein, unknown function
370	11	13	PcyM_1466400	zinc finger protein, putative	PVP01_1460200	zinc finger protein, putative	PKNH_1462400	zinc finger protein, putative	PCOAT2_000668600	zinc finger protein, putative	PocGH01_14067700	zinc finger protein, putative	PY17X_1459000	zinc finger protein, putative	PCHAS_1458800	zinc finger protein, putative	PBANKA_1456500	zinc finger protein, putative	PmUG01_14076300	zinc finger protein, putative	PF3D7_1243100	zinc finger protein, putative	PRCDC_1242500	zinc finger protein, putative
371	11	13	PcyM_1466300	syntaxin-like	PVP01_1460100	syntaxin-like	PKNH_1462300	t-SNARE, putative	PCOAT2_000668700	t-SNARE, putative	PocGH01_14067600	syntaxin, Qa-SNARE family, putative	PY17X_1458900	SNARE protein, putative	PCHAS_1458700	SNARE protein, putative	PBANKA_1456400	SNARE protein, putative	PmUG01_14076200	syntaxin, Qa-SNARE family, putative	PF3D7_1243000	syntaxin, Qa-SNARE family	PRCDC_1242400	syntaxin, Qa-SNARE family, putative
372	11	13	PcyM_1466200	mitochondrial import inner membrane translocase	PVP01_1460000	mitochondrial import inner membrane translocase	PKNH_1462200	mitochondrial import inner membrane translocase	PCOAT2_000668800	mitochondrial import inner membrane translocase subunit TIM13, putative	PocGH01_14067500	mitochondrial import inner membrane translocase	PY17X_1458800	mitochondrial import inner membrane translocase	PCHAS_1458600	mitochondrial import inner membrane translocase	PBANKA_1456300	mitochondrial import inner membrane translocase	PmUG01_14076100	mitochondrial import inner membrane translocase	PF3D7_1242900	mitochondrial import inner membrane translocase	PRCDC_1242300	mitochondrial import inner membrane translocase
373	11	13	PcyM_1466100	rab GDP dissociation inhibitor beta, putative	PVP01_1459900	rab GDP dissociation inhibitor beta, putative	PKNH_1462100	rabGDI protein, putative	PCOAT2_000668900	rab GDP dissociation inhibitor beta, putative	PocGH01_14067400	rab specific GDP dissociation inhibitor,	PY17X_1458700	rab specific GDP dissociation inhibitor,	PCHAS_1458500	rab specific GDP dissociation inhibitor,	PBANKA_1456200	rab specific GDP dissociation inhibitor,	PmUG01_14076000	rab specific GDP dissociation inhibitor,	PF3D7_1242800	rab specific GDP dissociation inhibitor	PRCDC_1242200	rab specific GDP dissociation inhibitor
374	11	13	PcyM_1466000	40S ribosomal protein S17, putative	PVP01_1459800	40S ribosomal protein S17, putative	PKNH_1462000	40S ribosomal protein S17, putative	PCOAT2_000669000	40S ribosomal protein S17, putative	PocGH01_14067300	40S ribosomal protein S17, putative	PY17X_1458600	40S ribosomal protein S17, putative	PCHAS_1458400	40S ribosomal protein S17, putative	PBANKA_1456100	40S ribosomal protein S17, putative	PmUG01_14075900	40S ribosomal protein S17, putative	PF3D7_1242700	40S ribosomal protein S17, putative	PRCDC_1242100	40S ribosomal protein S17, putative
375	11	13	PcyM_1465900	prenyltransferase alpha subunit, putative	PVP01_1459700	prenyltransferase alpha subunit, putative	PKNH_1461900	protein farnesyltransferase subunit alpha,	PCOAT2_000669100	prenyltransferase alpha subunit, putative	PocGH01_14067200	protein farnesyltransferase subunit alpha,	PY17X_1458500	protein farnesyltransferase subunit alpha,	PCHAS_1458300	protein farnesyltransferase subunit alpha,	PBANKA_1456000	protein farnesyltransferase subunit alpha,	PmUG01_14075800	protein farnesyltransferase subunit alpha,	PF3D7_1242600	protein farnesyltransferase subunit alpha	PRCDC_1242000	protein farnesyltransferase subunit alpha,
376	11	13	PcyM_1465800	conserved Plasmodium protein, unknown function	PVP01_1459600	conserved Plasmodium protein, unknown function	PKNH_1461800	hypothetical protein, conserved in Apicomplexan	PCOAT2_000669200	conserved Plasmodium protein, unknown function	PocGH01_14067100	conserved Plasmodium protein, unknown function	PY17X_1458400	conserved Plasmodium protein, unknown function	PCHAS_1458200	conserved Plasmodium protein, unknown function	PBANKA_1455900	conserved Plasmodium protein, unknown function	PmUG01_14075700	conserved Plasmodium protein, unknown function	PF3D7_1242500	conserved protein, unknown function	PRCDC_1241900	conserved protein, unknown function
377	11	13	PcyM_1465700	GAS8-like protein, putative	PVP01_1459500	GAS8-like protein, putative	PKNH_1461700	GAS8-like protein, putative	PCOAT2_000669300	GAS8-like protein, putative	PocGH01_14067000	GAS8-like protein, putative	PY17X_1458300	GAS8-like protein, putative	PCHAS_1458100	GAS8-like protein, putative	PBANKA_1455800	GAS8-like protein, putative	PmUG01_14075600	GAS8-like protein, putative	PF3D7_1242400	GAS8-like protein, putative	PRCDC_1241800	GAS8-like protein, putative
378	11	13	PcyM_1465600	conserved Plasmodium protein, unknown function	PVP01_1459400	conserved Plasmodium protein, unknown function	PKNH_1461600	conserved Plasmodium protein, unknown function	PCOAT2_000669400	conserved Plasmodium protein, unknown function	PocGH01_14066900	conserved Plasmodium protein, unknown function	PY17X_1458200	conserved Plasmodium protein, unknown function	PCHAS_1458000	conserved Plasmodium protein, unknown function	PBANKA_1455700	conserved Plasmodium protein, unknown function	PmUG01_14075500	conserved Plasmodium protein, unknown function	PF3D7_1242300	conserved Plasmodium membrane protein, unknown	PRCDC_1241700	conserved Plasmodium membrane protein, unknown
379	11	13	PcyM_1465500	queuine tRNA-ribosyltransferase, putative	PVP01_1459300	queuine tRNA-ribosyltransferase, putative	PKNH_1461500	queuine tRNA-ribosyltransferase, putative	PCOAT2_000669500	queuine tRNA-ribosyltransferase, putative	PocGH01_14066800	queuine tRNA-ribosyltransferase, putative	PY17X_1458100	queuine tRNA-ribosyltransferase, putative	PCHAS_1457900	queuine tRNA-ribosyltransferase, putative	PBANKA_1455600	queuine tRNA-ribosyltransferase, putative	PmUG01_14075400	queuine tRNA-ribosyltransferase, putative	PF3D7_1242200	queuine tRNA-ribosyltransferase, putative	PRCDC_1241600	queuine tRNA-ribosyltransferase, putative
380	11	13	PcyM_1465400	conserved Plasmodium protein, unknown function	PVP01_1459200	conserved Plasmodium protein, unknown function	PKNH_1461400	conserved Plasmodium protein, unknown function	PCOAT2_000669600	conserved Plasmodium protein, unknown function	PocGH01_14066700	conserved Plasmodium protein, unknown function	PY17X_1458000	conserved Plasmodium protein, unknown function	PCHAS_1457800	conserved Plasmodium protein, unknown function	PBANKA_1455500	conserved Plasmodium protein, unknown function	PmUG01_14075300	conserved Plasmodium protein, unknown function	PF3D7_1242100	conserved Plasmodium protein, unknown function	PRCDC_1241500	conserved Plasmodium protein, unknown function
381	11	13	PcyM_1465300	conserved Plasmodium protein, unknown function	PVP01_1459100	conserved Plasmodium protein, unknown function	PKNH_1461300	conserved Plasmodium protein, unknown function	PCOAT2_000669700	conserved Plasmodium protein, unknown function	PocGH01_14066600	conserved Plasmodium protein, unknown function	PY17X_1457900	conserved Plasmodium protein, unknown function	PCHAS_1457700	conserved Plasmodium protein, unknown function	PBANKA_1455400	conserved Plasmodium protein, unknown function	PmUG01_14075200	conserved Plasmodium protein, unknown function	PF3D7_1242000	conserved Plasmodium protein, unknown function	PRCDC_1241400	conserved Plasmodium protein, unknown function
382	11	13	PcyM_1465200	tetratricopeptide repeat protein, putative	PVP01_1459000	tetratricopeptide repeat protein, putative	PKNH_1461200	hypothetical protein, conserved in Apicomplexan	PCOAT2_000669800	tetratricopeptide repeat protein, putative	PocGH01_14066500	tetratricopeptide repeat protein, putative	PY17X_1457800	conserved Plasmodium protein, unknown function	PCHAS_1457600	conserved Plasmodium protein, unknown function	PBANKA_1455300	conserved Plasmodium protein, unknown function	PmUG01_14075100	tetratricopeptide repeat protein, putative	PF3D7_1241900	tetratricopeptide repeat protein, putative	PRCDC_1241300	tetratricopeptide repeat protein, putative
383	11	13	PcyM_1465100	DEAD/DEAH box ATP-dependent RNA helicase,	PVP01_1458900	DEAD/DEAH box ATP-dependent RNA helicase,	PKNH_1461100	ATP-dependent RNA helicase DBP9, putative	PCOAT2_000669900	ATP-dependent RNA helicase DBP9, putative	PocGH01_14066400	ATP-dependent RNA helicase DBP9, putative	PY17X_1457700	ATP-dependent RNA helicase DBP9, putative	PCHAS_1457500	ATP-dependent RNA helicase DBP9, putative	PBANKA_1455200	ATP-dependent RNA helicase DBP9, putative	PmUG01_14075000	ATP-dependent RNA helicase DBP9, putative	PF3D7_1241800	ATP-dependent RNA helicase DBP9, putative	PRCDC_1241200	ATP-dependent RNA helicase DBP9, putative
384	11	13	PcyM_1464800	mitochondrial carrier protein, putative	PVP01_1458700	mitochondrial carrier protein, putative	PKNH_1460700	mitochondrial carrier protein, putative	PCOAT2_000671100	mitochondrial carrier protein, putative	PocGH01_14066200	mitochondrial carrier protein, putative	PY17X_1457500	mitochondrial carrier protein, putative	PCHAS_1457300	mitochondrial carrier protein, putative	PBANKA_1455000	mitochondrial carrier protein, putative	PmUG01_14074800	mitochondrial carrier protein, putative	PF3D7_1241600	mitochondrial carrier protein, putative	PRCDC_1241000	mitochondrial carrier protein, putative
385	11	13	PcyM_1464700	conserved Plasmodium protein, unknown function	PVP01_1458600	conserved Plasmodium protein, unknown function	PKNH_1460600	conserved Plasmodium protein, unknown function	PCOAT2_000671200	conserved Plasmodium protein, unknown function	PocGH01_14066100	conserved Plasmodium protein, unknown function	PY17X_1457400	conserved Plasmodium protein, unknown function	PCHAS_1457200	conserved Plasmodium protein, unknown function	PBANKA_1454900	conserved Plasmodium protein, unknown function	PmUG01_14074700	conserved Plasmodium protein, unknown function	PF3D7_1241500	conserved Plasmodium protein, unknown function	PRCDC_1240900	conserved Plasmodium protein, unknown function
386	11	13	PcyM_1464600	RNA-binding protein, putative	PVP01_1458500	RNA-binding protein, putative	PKNH_1460500	RNA-binding protein, putative	PCOAT2_000671300	RNA-binding protein, putative	PocGH01_14066000	RNA-binding protein, putative	PY17X_1457300	RNA-binding protein, putative	PCHAS_1457100	RNA-binding protein, putative	PBANKA_1454800	RNA-binding protein, putative	PmUG01_14074600	RNA-binding protein, putative	PF3D7_1241400	RNA-binding protein, putative	PRCDC_1240800	RNA-binding protein, putative
387	11	13	PcyM_1464500	conserved Plasmodium protein, unknown function	PVP01_1458400	conserved Plasmodium protein, unknown function	PKNH_1460400	hypothetical protein, conserved in Apicomplexan	PCOAT2_000671400	conserved Plasmodium protein, unknown function	PocGH01_14065900	conserved Plasmodium protein, unknown function	PY17X_1457200	conserved Plasmodium protein, unknown function	PCHAS_1457000	conserved Plasmodium protein, unknown function	PBANKA_1454700	conserved Plasmodium protein, unknown function	PmUG01_14074500	conserved Plasmodium protein, unknown function	PF3D7_1241300	conserved Plasmodium protein, unknown function	PRCDC_1240700	conserved Plasmodium protein, unknown function
388	11	13	PcyM_1464400	conserved Plasmodium protein, unknown function	PVP01_1458300	conserved Plasmodium protein, unknown function	PKNH_1460300	conserved Plasmodium protein, unknown function	PCOAT2_000671500	conserved Plasmodium protein, unknown function	PocGH01_14065800	conserved Plasmodium protein, unknown function	PY17X_1457100	conserved Plasmodium protein, unknown function	PCHAS_1456900	conserved Plasmodium protein, unknown function	PBANKA_1454600	conserved Plasmodium protein, unknown function	PmUG01_14074400	conserved Plasmodium protein, unknown function	PF3D7_1241200	conserved Plasmodium protein, unknown function	PRCDC_1240600	conserved Plasmodium protein, unknown function
389	11	13	PcyM_1464300	conserved Plasmodium protein, unknown function	PVP01_1458200	conserved Plasmodium protein, unknown function	PKNH_1460200	polyadenylation factor subunit 2, putative	PCOAT2_000671600	polyadenylation factor subunit 2, putative	PocGH01_14065700	polyadenylation factor subunit 2, putative	PY17X_1457000	polyadenylation factor subunit 2, putative	PCHAS_1456800	polyadenylation factor subunit 2, putative	PBANKA_1454500	polyadenylation factor subunit 2, putative	PmUG01_14074300	polyadenylation factor subunit 2, putative	PF3D7_1241100	polyadenylation factor subunit 2, putative	PRCDC_1240500	polyadenylation factor subunit 2, putative
390	11	13	PcyM_1464200	3-hydroxyisobutyryl-coenzyme A hydrolase,	PVP01_1458100	3-hydroxyisobutyryl-coenzyme A hydrolase,	PKNH_1460100	3-hydroxyisobutyryl-coenzyme A hydrolase,	PCOAT2_000671700	3-hydroxyisobutyryl-coenzyme A hydrolase, putative	PocGH01_14065600	3-hydroxyisobutyryl-coenzyme A hydrolase,	PY17X_1456900	3-hydroxyisobutyryl-coenzyme A hydrolase,	PCHAS_1456700	3-hydroxyisobutyryl-coenzyme A hydrolase,	PBANKA_1454400	3-hydroxyisobutyryl-coenzyme A hydrolase,	PmUG01_14074200	3-hydroxyisobutyryl-coenzyme A hydrolase,	PF3D7_1240000	3-hydroxyisobutyryl-coenzyme A hydrolase,	PRCDC_1239200	3-hydroxyisobutyryl-coenzyme A hydrolase,
391	11	13	PcyM_1464100	vacuolar protein sorting-associated protein 16,	PVP01_1458000	vacuolar protein sorting-associated protein 16,	PKNH_1460000	vacuolar protein sorting-associated protein 16,	PCOAT2_000671800	vacuolar protein sorting-associated protein 16, putative	PocGH01_14065500	vacuolar protein sorting-associated protein 16,	PY17X_1456800	vacuolar protein sorting-associated protein 16,	PCHAS_1456600	vacuolar protein sorting-associated protein 16,	PBANKA_1454300	vacuolar protein sorting-associated protein 16,	PmUG01_14074100	vacuolar protein sorting-associated protein 16,	PF3D7_1239900	vacuolar protein sorting-associated protein 16,	PRCDC_1239100	vacuolar protein sorting-associated protein 16,
392	11	13	PcyM_1464000	conserved Plasmodium protein, unknown function	PVP01_1457900	conserved Plasmodium protein, unknown function	PKNH_1459900	conserved Plasmodium protein, unknown function	PCOAT2_000671900	conserved Plasmodium protein, unknown function	PocGH01_14065400	conserved Plasmodium protein, unknown function	PY17X_1456700	conserved Plasmodium protein, unknown function	PCHAS_1456500	conserved Plasmodium protein, unknown function	PBANKA_1454200	conserved Plasmodium protein, unknown function	PmUG01_14074000	conserved Plasmodium protein, unknown function	PF3D7_1239800	conserved Plasmodium protein, unknown function	PRCDC_1239000	conserved Plasmodium protein, unknown function
393	11	13	PcyM_1463900	ATP-dependent zinc metalloprotease FTSH 1,	PVP01_1457800	ATP-dependent zinc metalloprotease FTSH 1,	PKNH_1459800	ATP-dependent zinc metalloprotease FTSH 1,	PCOAT2_000672000	ATP-dependent zinc metalloprotease FTSH 1, putative	PocGH01_14065300	ATP-dependent zinc metalloprotease FTSH 1,	PY17X_1456600	ATP-dependent zinc metalloprotease FTSH 1,	PCHAS_1456400	ATP-dependent zinc metalloprotease FTSH 1,	PBANKA_1454100	ATP-dependent zinc metalloprotease FTSH 1,	PmUG01_14073900	ATP-dependent zinc metalloprotease FTSH 1,	PF3D7_1239700	ATP-dependent zinc metalloprotease FTSH 1	PRCDC_1238900	ATP-dependent zinc metalloprotease FTSH 1,
394	11	13	PcyM_1463700	DNA gyrase subunit B, putative	PVP01_1457600	DNA gyrase subunit B, putative	PKNH_1459600	DNA gyrase subunit B, putative	PCOAT2_000672200	DNA gyrase subunit B, putative	PocGH01_14065100	DNA gyrase subunit B, putative	PY17X_1456500	DNA gyrase subunit B, putative	PCHAS_1456300	DNA gyrase subunit B, putative	PBANKA_1454000	DNA gyrase subunit B, putative	PmUG01_14073700	DNA gyrase subunit B, putative	PF3D7_1239500	DNA gyrase subunit B	PRCDC_1238700	DNA gyrase subunit B, putative
395	11	13	PcyM_1463600	conserved Plasmodium protein, unknown function	PVP01_1457500	conserved Plasmodium protein, unknown function	PKNH_1459500	conserved Plasmodium protein, unknown function	PCOAT2_000672300	conserved Plasmodium protein, unknown function	PocGH01_14065000	conserved Plasmodium protein, unknown function	PY17X_1456400	conserved Plasmodium protein, unknown function	PCHAS_1456200	conserved Plasmodium protein, unknown function	PBANKA_1453900	conserved Plasmodium protein, unknown function	PmUG01_14073600	conserved Plasmodium protein, unknown function	PF3D7_1239400	conserved Plasmodium protein, unknown function	PRCDC_1238600	conserved Plasmodium protein, unknown function
396	11	13	PcyM_1463500	conserved Plasmodium protein, unknown function	PVP01_1457400	conserved Plasmodium protein, unknown function	PKNH_1459100	conserved Plasmodium protein, unknown function	PCOAT2_000672800	conserved Plasmodium protein, unknown function	PocGH01_14064900	conserved Plasmodium protein, unknown function	PY17X_1456300	conserved Plasmodium protein, unknown function	PCHAS_1456100	conserved Plasmodium protein, unknown function	PBANKA_1453800	conserved Plasmodium protein, unknown function	PmUG01_14073500	conserved Plasmodium protein, unknown function	PF3D7_1239300	conserved Plasmodium protein, unknown function	PRCDC_1238500	conserved Plasmodium protein, unknown function
397	11	13	PcyM_1463400	transcription factor with AP2 domain(s),	PVP01_1457300	transcription factor with AP2 domain(s),	PKNH_1459000	transcription factor with AP2 domain(s),	PCOAT2_000672900	transcription factor with AP2 domain(s), putative	PocGH01_14064800	transcription factor with AP2 domain(s),	PY17X_1456200	transcription factor with AP2 domain(s),	PCHAS_1456000	transcription factor with AP2 domain(s),	PBANKA_1453700	transcription factor with AP2 domain(s),	PmUG01_14073400	transcription factor with AP2 domain(s),	PF3D7_1239200	transcription factor with AP2 domain(s)	PRCDC_1238400	transcription factor with AP2 domain(s)
398	11	13	PcyM_1463300	50S ribosomal protein L23, putative	PVP01_1457200	50S ribosomal protein L23, putative	PKNH_1458900	50S ribosomal protein L23, putative	PCOAT2_000673000	50S ribosomal protein L23, putative	PocGH01_14064700	mitochondrial ribosomal protein L23 precursor,	PY17X_1456100	mitochondrial ribosomal protein L23 precursor,	PCHAS_1455900	mitochondrial ribosomal protein L23 precursor,	PBANKA_1453600	mitochondrial ribosomal protein L23 precursor,	PmUG01_14073300	mitochondrial ribosomal protein L23 precursor,	PF3D7_1239100	mitochondrial ribosomal protein L23 precursor,	PRCDC_1238300	mitochondrial ribosomal protein L23 precursor,
399	11	13	PcyM_1463200	HD superfamily phosphohydrolase protein	PVP01_1457100	HD superfamily phosphohydrolase protein	PKNH_1458800	phosphohydrolase, putative	PCOAT2_000673100	HD superfamily phosphohydrolase protein	PocGH01_14064600	HD superfamily phosphohydrolase protein,	PY17X_1456000	phosphohydrolase, putative	PCHAS_1455800	phosphohydrolase, putative	PBANKA_1453500	phosphohydrolase, putative	PmUG01_14073200	HD superfamily phosphohydrolase protein,	PF3D7_1239000	HD superfamily phosphohydrolase protein	PRCDC_1238200	HD superfamily phosphohydrolase protein
400	11	13	PcyM_1463100	protein kinase 2, putative	PVP01_1457000	protein kinase 2, putative	PKNH_1458700	serine/threonine protein kinase, putative	PCOAT2_000673200	protein kinase 2, putative	PocGH01_14064500	protein kinase 2, putative	PY17X_1455900	protein kinase 2	PCHAS_1455700	protein kinase 2, putative	PBANKA_1453400	protein kinase 2	PmUG01_14073100	protein kinase 2, putative	PF3D7_1238900	protein kinase 2	PRCDC_1238100	protein kinase 2
401	11	13	PcyM_1463000	acyl-CoA synthetase, putative	PVP01_1456900	acyl-CoA synthetase, putative	PKNH_1458600	acyl-CoA synthetase, putative	PCOAT2_000673300	acyl-CoA synthetase, putative	PocGH01_14064400	acyl-CoA synthetase, putative	PY17X_1455800	acyl-CoA synthetase, putative	PCHAS_1455600	acyl-CoA synthetase, putative	PBANKA_1453300	acyl-CoA synthetase, putative	PmUG01_14073000	acyl-CoA synthetase, putative	PF3D7_1238800	acyl-CoA synthetase	PRCDC_1238000	acyl-CoA synthetase, putative
402	11	13	PcyM_1462800	sphingomyelin phosphodiesterase, putative	PVP01_1456700	sphingomyelin phosphodiesterase, putative	PKNH_1458400	sphingomyelin phosphodiesterase, putative	PCOAT2_000673600	sphingomyelin phosphodiesterase, putative	PocGH01_14064200	sphingomyelin phosphodiesterase, putative	PY17X_1455600	sphingomyelin phosphodiesterase, putative	PCHAS_1455400	sphingomyelin phosphodiesterase, putative	PBANKA_1453100	sphingomyelin phosphodiesterase, putative	PmUG01_14072800	sphingomyelin phosphodiesterase, putative	PF3D7_1238600	neutral sphingomyelinase	PRCDC_1237800	sphingomyelin phosphodiesterase, putative
403	11	13	PcyM_1462700	conserved Plasmodium protein, unknown function	PVP01_1456600	conserved Plasmodium protein, unknown function	PKNH_1458300	conserved Plasmodium protein, unknown function	PCOAT2_000673700	conserved Plasmodium protein, unknown function	PocGH01_14064100	conserved Plasmodium protein, unknown function	PY17X_1455500	conserved Plasmodium protein, unknown function	PCHAS_1455300	conserved Plasmodium protein, unknown function	PBANKA_1453000	conserved Plasmodium protein, unknown function	PmUG01_14072700	conserved Plasmodium protein, unknown function	PF3D7_1238500	conserved Plasmodium protein, unknown function	PRCDC_1237700	conserved Plasmodium protein, unknown function
404	11	13	PcyM_1462600	conserved Plasmodium protein, unknown function	PVP01_1456500	conserved Plasmodium protein, unknown function	PKNH_1458200	conserved Plasmodium protein, unknown function	PCOAT2_000673800	conserved Plasmodium protein, unknown function	PocGH01_14064000	conserved Plasmodium protein, unknown function	PY17X_1455400	conserved Plasmodium protein, unknown function	PCHAS_1455200	conserved Plasmodium protein, unknown function	PBANKA_1452900	conserved Plasmodium protein, unknown function	PmUG01_14072600	conserved Plasmodium protein, unknown function	PF3D7_1238400	conserved Plasmodium protein, unknown function	PRCDC_1237600	conserved Plasmodium protein, unknown function
405	11	13	PcyM_1462500	cell cycle control protein, putative	PVP01_1456400	cell cycle control protein, putative	PKNH_1458100	pre-mRNA-splicing factor CWC22, putative	PCOAT2_000673900	pre-mRNA-splicing factor CWC22, putative	PocGH01_14063900	pre-mRNA-splicing factor CWC22, putative	PY17X_1455300	pre-mRNA-splicing factor CWC22, putative	PCHAS_1455100	pre-mRNA-splicing factor CWC22, putative	PBANKA_1452800	pre-mRNA-splicing factor CWC22, putative	PmUG01_14072500	pre-mRNA-splicing factor CWC22, putative	PF3D7_1238300	pre-mRNA-splicing factor CWC22, putative	PRCDC_1237500	pre-mRNA-splicing factor CWC22, putative
406	11	13	PcyM_1462400	conserved Plasmodium protein, unknown function	PVP01_1456300	conserved Plasmodium protein, unknown function	PKNH_1458000	conserved Plasmodium protein, unknown function	PCOAT2_000674000	conserved Plasmodium protein, unknown function	PocGH01_14063800	conserved Plasmodium protein, unknown function	PY17X_1455200	conserved Plasmodium protein, unknown function	PCHAS_1455000	conserved Plasmodium protein, unknown function	PBANKA_1452700	conserved Plasmodium protein, unknown function	PmUG01_14072400	conserved Plasmodium protein, unknown function	PF3D7_1238200	conserved Plasmodium protein, unknown function	PRCDC_1237400	conserved Plasmodium protein, unknown function
407	11	13	PcyM_1462300	calcyclin binding protein, putative	PVP01_1456200	calcyclin binding protein, putative	PKNH_1457900	calcyclin binding protein, putative	PCOAT2_000674100	calcyclin binding protein, putative	PocGH01_14063700	calcyclin binding protein, putative	PY17X_1455100	calcyclin binding protein, putative	PCHAS_1454900	calcyclin binding protein, putative	PBANKA_1452600	calcyclin binding protein, putative	PmUG01_14072300	calcyclin binding protein, putative	PF3D7_1238100	calcyclin binding protein, putative	PRCDC_1237300	calcyclin binding protein, putative
408	11	13	PcyM_1462000	conserved Plasmodium protein, unknown function	PVP01_1456000	conserved Plasmodium protein, unknown function	PKNH_1457700	conserved Plasmodium protein, unknown function	PCOAT2_000674300	conserved Plasmodium protein, unknown function	PocGH01_14063500	conserved Plasmodium protein, unknown function	PY17X_1455000	conserved Plasmodium protein, unknown function	PCHAS_1454800	conserved Plasmodium protein, unknown function	PBANKA_1452500	conserved Plasmodium protein, unknown function	PmUG01_14072100	conserved Plasmodium protein, unknown function	PF3D7_1237900	conserved Plasmodium protein, unknown function	PRCDC_1237100	conserved Plasmodium protein, unknown function
409	11	13	PcyM_1461900	ubiquitin-like modifier HUB1, putative	PVP01_1455900	ubiquitin-like modifier HUB1, putative	PKNH_1457600	ubiquitin-like modifier HUB1, putative	PCOAT2_000674400	ubiquitin-like modifier HUB1, putative	PocGH01_14063400	ubiquitin-like modifier HUB1, putative	PY17X_1454900	ubiquitin-like modifier HUB1, putative	PCHAS_1454700	ubiquitin-like modifier HUB1, putative	PBANKA_1452400	ubiquitin-like modifier HUB1, putative	PmUG01_14072000	ubiquitin-like modifier HUB1, putative	PF3D7_1237800	ubiquitin-like modifier HUB1, putative	PRCDC_1237000	ubiquitin-like modifier HUB1, putative
410	11	13	PcyM_1461800	conserved Plasmodium protein, unknown function	PVP01_1455800	conserved Plasmodium protein, unknown function	PKNH_1457500	conserved protein, unknown function	PCOAT2_000674500	conserved Plasmodium protein, unknown function	PocGH01_14063300	conserved protein, unknown function	PY17X_1454800	conserved protein, unknown function	PCHAS_1454600	conserved protein, unknown function	PBANKA_1452300	conserved protein, unknown function	PmUG01_14071900	conserved protein, unknown function	PF3D7_1237700	conserved protein, unknown function	PRCDC_1236900	conserved protein, unknown function
411	11	13	PcyM_1461700	rRNA processing WD-repeat protein, putative	PVP01_1455700	rRNA processing WD-repeat protein, putative	PKNH_1457300	periodic tryptophan protein 1, putative	PCOAT2_000674800	periodic tryptophan protein 1, putative	PocGH01_14063200	periodic tryptophan protein 1, putative	PY17X_1454700	periodic tryptophan protein 1, putative	PCHAS_1454500	periodic tryptophan protein 1, putative	PBANKA_1452200	periodic tryptophan protein 1, putative	PmUG01_14071800	periodic tryptophan protein 1, putative	PF3D7_1237600	periodic tryptophan protein 1, putative	PRCDC_1236800	periodic tryptophan protein 1, putative
412	11	13	PcyM_1461500	conserved Plasmodium protein, unknown function	PVP01_1455600	conserved Plasmodium protein, unknown function	PKNH_1457200	conserved Plasmodium protein, unknown function	PCOAT2_000674900	conserved Plasmodium protein, unknown function	PocGH01_14063100	conserved Plasmodium protein, unknown function	PY17X_1454600	conserved Plasmodium protein, unknown function	PCHAS_1454400	conserved Plasmodium protein, unknown function	PBANKA_1452100	conserved Plasmodium protein, unknown function	PmUG01_14071700	conserved Plasmodium protein, unknown function	PF3D7_1237500	conserved Plasmodium protein, unknown function	PRCDC_1236700	conserved Plasmodium protein, unknown function
413	11	13	PcyM_1461400	conserved Plasmodium protein, unknown function	PVP01_1455500	conserved Plasmodium protein, unknown function	PKNH_1457100	conserved Plasmodium protein, unknown function	PCOAT2_000675000	conserved Plasmodium protein, unknown function	PocGH01_14063000	conserved Plasmodium protein, unknown function	PY17X_1454500	conserved Plasmodium protein, unknown function	PCHAS_1454300	conserved Plasmodium protein, unknown function	PBANKA_1452000	conserved Plasmodium protein, unknown function	PmUG01_14071600	conserved Plasmodium protein, unknown function	PF3D7_1237400	conserved Plasmodium protein, unknown function	PRCDC_1236600	conserved Plasmodium protein, unknown function
414	11	13	PcyM_1461300	conserved Plasmodium protein, unknown function	PVP01_1455400	conserved Plasmodium protein, unknown function	PKNH_1457000	conserved Plasmodium protein, unknown function	PCOAT2_000675100	conserved Plasmodium protein, unknown function	PocGH01_14062900	conserved Plasmodium protein, unknown function	PY17X_1454400	conserved Plasmodium protein, unknown function	PCHAS_1454200	conserved Plasmodium protein, unknown function	PBANKA_1451900	conserved Plasmodium protein, unknown function	PmUG01_14071500	conserved Plasmodium protein, unknown function	PF3D7_1237300	conserved Plasmodium protein, unknown function	PRCDC_1236500	conserved Plasmodium protein, unknown function
415	11	13	PcyM_1461200	conserved Plasmodium protein, unknown function	PVP01_1455300	conserved Plasmodium protein, unknown function	PKNH_1456900	conserved Plasmodium protein, unknown function	PCOAT2_000675200	conserved Plasmodium protein, unknown function	PocGH01_14062800	conserved Plasmodium protein, unknown function	PY17X_1454300	conserved Plasmodium protein, unknown function	PCHAS_1454100	conserved Plasmodium protein, unknown function	PBANKA_1451800	conserved Plasmodium protein, unknown function	PmUG01_14071400	conserved Plasmodium protein, unknown function	PF3D7_1237200	conserved Plasmodium protein, unknown function	PRCDC_1236400	conserved Plasmodium protein, unknown function
416	11	13	PcyM_1461100	conserved Plasmodium protein, unknown function	PVP01_1455200	conserved Plasmodium protein, unknown function	PKNH_1456800	conserved Plasmodium protein, unknown function	PCOAT2_000675300	conserved Plasmodium protein, unknown function	PocGH01_14062700	conserved Plasmodium protein, unknown function	PY17X_1454200	conserved Plasmodium protein, unknown function	PCHAS_1454000	conserved Plasmodium protein, unknown function	PBANKA_1451700	conserved Plasmodium protein, unknown function	PmUG01_14071300	conserved Plasmodium protein, unknown function	PF3D7_1237100	conserved Plasmodium protein, unknown function	PRCDC_1236300	conserved Plasmodium protein, unknown function
417	11	13	PcyM_1461000	SUMO-activating enzyme subunit 2, putative	PVP01_1455100	SUMO-activating enzyme subunit 2, putative	PKNH_1456700	SUMO-activating enzyme subunit 2, putative	PCOAT2_000675400	SUMO-activating enzyme subunit 2, putative	PocGH01_14062600	SUMO-activating enzyme subunit 2, putative	PY17X_1454100	SUMO-activating enzyme subunit 2, putative	PCHAS_1453900	SUMO-activating enzyme subunit 2, putative	PBANKA_1451600	SUMO-activating enzyme subunit 2, putative	PmUG01_14071200	SUMO-activating enzyme subunit 2, putative	PF3D7_1237000	SUMO-activating enzyme subunit 2	PRCDC_1236200	SUMO-activating enzyme subunit 2, putative
418	11	13	PcyM_1460900	conserved Plasmodium protein, unknown function	PVP01_1455000	conserved Plasmodium protein, unknown function	PKNH_1456600	conserved Plasmodium protein, unknown function	PCOAT2_000675500	conserved Plasmodium protein, unknown function	PocGH01_14062500	conserved Plasmodium protein, unknown function	PY17X_1454000	conserved Plasmodium protein, unknown function	PCHAS_1453800	conserved Plasmodium protein, unknown function	PBANKA_1451500	conserved Plasmodium protein, unknown function	PmUG01_14071100	conserved Plasmodium protein, unknown function	PF3D7_1236900	conserved Plasmodium protein, unknown function	PRCDC_1236100	conserved Plasmodium protein, unknown function
419	11	13	PcyM_1460800	protein-S-isoprenylcysteine O-methyltransferase,	PVP01_1454900	protein-S-isoprenylcysteine O-methyltransferase,	PKNH_1456500	protein-S-isoprenylcysteine O-methyltransferase,	PCOAT2_000675600	protein-S-isoprenylcysteine O-methyltransferase, putative	PocGH01_14062400	protein-S-isoprenylcysteine O-methyltransferase,	PY17X_1453900	protein-S-isoprenylcysteine O-methyltransferase,	PCHAS_1453700	protein-S-isoprenylcysteine O-methyltransferase,	PBANKA_1451400	protein-S-isoprenylcysteine O-methyltransferase,	PmUG01_14071000	protein-S-isoprenylcysteine O-methyltransferase,	PF3D7_1236800	protein-S-isoprenylcysteine O-methyltransferase,	PRCDC_1236000	protein-S-isoprenylcysteine O-methyltransferase,
420	11	13	PcyM_1460700	S-adenosyl-methyltransferase mraW, putative	PVP01_1454800	S-adenosyl-methyltransferase mraW, putative	PKNH_1456400	S-adenosyl-methyltransferase, putative	PCOAT2_000675700	S-adenosyl-methyltransferase mraW, putative	PocGH01_14062300	S-adenosyl-methyltransferase, putative	PY17X_1453800	S-adenosyl-methyltransferase, putative	PCHAS_1453600	S-adenosyl-methyltransferase, putative	PBANKA_1451300	S-adenosyl-methyltransferase, putative	PmUG01_14070900	S-adenosyl-methyltransferase, putative	PF3D7_1236700	S-adenosyl-methyltransferase, putative	PRCDC_1235900	S-adenosyl-methyltransferase, putative
421	11	13	PcyM_1460600	p25-alpha family protein, putative	PVP01_1454700	p25-alpha family protein, putative	PKNH_1456300	p25-alpha family protein, putative	PCOAT2_000675800	p25-alpha family protein, putative	PocGH01_14062150	p25-alpha family protein, putative	PY17X_1453700	p25-alpha family protein, putative	PCHAS_1453500	p25-alpha family protein, putative	PBANKA_1451200	p25-alpha family protein, putative	PmUG01_14070800	p25-alpha family protein, putative	PF3D7_1236600	p25-alpha family protein, putative	PRCDC_1235800	p25-alpha family protein, putative
422	11	13	PcyM_1460500	conserved Plasmodium protein, unknown function	PVP01_1454600	conserved Plasmodium protein, unknown function	PKNH_1456200	conserved Plasmodium protein, unknown function	PCOAT2_000675900	conserved Plasmodium protein, unknown function	PocGH01_14062100	conserved Plasmodium protein, unknown function	PY17X_1453600	conserved Plasmodium protein, unknown function	PCHAS_1453400	conserved Plasmodium protein, unknown function	PBANKA_1451100	conserved Plasmodium protein, unknown function	PmUG01_14070700	conserved Plasmodium protein, unknown function	PF3D7_1236500	conserved Plasmodium protein, unknown function	PRCDC_1235700	conserved Plasmodium protein, unknown function
423	11	13	PcyM_1460400	conserved Plasmodium protein, unknown function	PVP01_1454500	conserved Plasmodium protein, unknown function	PKNH_1456100	conserved Plasmodium protein, unknown function	PCOAT2_000676000	conserved Plasmodium protein, unknown function	PocGH01_14062000	conserved Plasmodium protein, unknown function	PY17X_1453500	conserved Plasmodium protein, unknown function	PCHAS_1453300	conserved Plasmodium protein, unknown function	PBANKA_1451000	conserved Plasmodium protein, unknown function	PmUG01_14070600	conserved Plasmodium protein, unknown function	PF3D7_1236400	conserved Plasmodium protein, unknown function	PRCDC_1235600	conserved Plasmodium protein, unknown function
424	11	13	PcyM_1460300	conserved Plasmodium protein, unknown function	PVP01_1454400	conserved Plasmodium protein, unknown function	PKNH_1456000	conserved Plasmodium protein, unknown function	PCOAT2_000676100	conserved Plasmodium protein, unknown function	PocGH01_14061900	conserved Plasmodium protein, unknown function	PY17X_1453400	conserved Plasmodium protein, unknown function	PCHAS_1453200	conserved Plasmodium protein, unknown function	PBANKA_1450900	conserved Plasmodium protein, unknown function	PmUG01_14070500	conserved Plasmodium protein, unknown function	PF3D7_1236300	conserved Plasmodium protein, unknown function	PRCDC_1235500	conserved Plasmodium protein, unknown function
425	11	13	PcyM_1460100	conserved Plasmodium protein, unknown function	PVP01_1454300	conserved Plasmodium protein, unknown function	PKNH_1455900	conserved Plasmodium protein, unknown function	PCOAT2_000676400	conserved Plasmodium protein, unknown function	PocGH01_14061800	conserved Plasmodium protein, unknown function	PY17X_1453300	conserved Plasmodium protein, unknown function	PCHAS_1453100	conserved Plasmodium protein, unknown function	PBANKA_1450800	conserved Plasmodium protein, unknown function	PmUG01_14070400	conserved Plasmodium protein, unknown function	PF3D7_1236200	conserved Plasmodium protein, unknown function	PRCDC_1235400	conserved Plasmodium protein, unknown function
426	11	13	PcyM_1460000	clustered-asparagine-rich protein, putative	PVP01_1454200	clustered-asparagine-rich protein, putative	PKNH_1455800	clustered-asparagine-rich protein, putative	PCOAT2_000676500	clustered-asparagine-rich protein, putative	PocGH01_14061700	vesicle transport v-SNARE protein VTI1, putative	PY17X_1453200	clustered-asparagine-rich protein, putative	PCHAS_1453000	clustered-asparagine-rich protein, putative	PBANKA_1450700	clustered-asparagine-rich protein, putative	PmUG01_14070300	clustered-asparagine-rich protein, putative	PF3D7_1236100	clustered-asparagine-rich protein	PRCDC_1235300	clustered-asparagine-rich protein
427	11	13	PcyM_1459900	vesicle transport v-SNARE protein VTI1,	PVP01_1454100	vesicle transport v-SNARE protein VTI1,	PKNH_1455700	vesicle transport v-SNARE protein VTI1, putative	PCOAT2_000676600	vesicle transport v-SNARE protein VTI1, putative	PocGH01_14061600	vesicle transport v-SNARE protein VTI1, putative	PY17X_1453100	vesicle transport v-SNARE protein VTI1, putative	PCHAS_1452900	vesicle transport v-SNARE protein VTI1, putative	PBANKA_1450600	vesicle transport v-SNARE protein VTI1, putative	PmUG01_14070200	vesicle transport v-SNARE protein VTI1, putative	PF3D7_1236000	vesicle transport v-SNARE protein VTI1, putative	PRCDC_1235200	vesicle transport v-SNARE protein VTI1, putative
428	11	13	PcyM_1459700	pre-mRNA-splicing factor SYF1, putative,	PVP01_1454000	pre-mRNA-splicing factor SYF1, putative	PKNH_1455600	pre-mRNA-splicing factor SYF1, putative	PCOAT2_000676700	pre-mRNA-splicing factor SYF1, putative	PocGH01_14061500	pre-mRNA-splicing factor SYF1, putative	PY17X_1453000	pre-mRNA-splicing factor SYF1, putative	PCHAS_1452800	pre-mRNA-splicing factor SYF1, putative	PBANKA_1450500	pre-mRNA-splicing factor SYF1, putative	PmUG01_14070100	pre-mRNA-splicing factor SYF1, putative	PF3D7_1235900	pre-mRNA-splicing factor SYF1, putative	PRCDC_1235100	pre-mRNA-splicing factor SYF1, putative
429	11	13	PcyM_1459500	conserved Plasmodium protein, unknown function,	PVP01_1453900	conserved Plasmodium protein, unknown function	PKNH_1455500	conserved Plasmodium protein, unknown function	PCOAT2_000676800	conserved Plasmodium protein, unknown function	PocGH01_14061400	conserved Plasmodium protein, unknown function	PY17X_1452900	conserved Plasmodium protein, unknown function	PCHAS_1452700	conserved Plasmodium protein, unknown function	PBANKA_1450400	conserved Plasmodium protein, unknown function	PmUG01_14070000	conserved Plasmodium protein, unknown function	PF3D7_1235800	conserved Plasmodium protein, unknown function	PRCDC_1235000	conserved Plasmodium protein, unknown function
430	11	13	PcyM_1459000	ATP synthase subunit beta, mitochondrial,	PVP01_1453800	ATP synthase subunit beta, mitochondrial,	PKNH_1455400	ATP synthase subunit beta, mitochondrial,	PCOAT2_000676900	ATP synthase subunit beta, mitochondrial, putative	PocGH01_14061300	ATP synthase subunit beta, mitochondrial,	PY17X_1452800	ATP synthase subunit beta, mitochondrial,	PCHAS_1452600	ATP synthase subunit beta, mitochondrial,	PBANKA_1450300	ATP synthase subunit beta, mitochondrial	PmUG01_14069900	ATP synthase subunit beta, mitochondrial,	PF3D7_1235700	ATP synthase subunit beta, mitochondrial	PRCDC_1234900	ATP synthase subunit beta, mitochondrial,
431	11	13	PcyM_1458900	serine hydroxymethyltransferase	PVP01_1453700	serine hydroxymethyltransferase	PKNH_1455300	serine hydroxymethyltransferase, putative	PCOAT2_000677000	serine hydroxymethyltransferase	PocGH01_14061200	serine hydroxymethyltransferase, putative	PY17X_1452700	serine hydroxymethyltransferase, putative	PCHAS_1452500	serine hydroxymethyltransferase, putative	PBANKA_1450200	serine hydroxymethyltransferase, putative	PmUG01_14069800	serine hydroxymethyltransferase	PF3D7_1235600	serine hydroxymethyltransferase	PRCDC_1234800	serine hydroxymethyltransferase, putative
432	11	13	PcyM_1458800	mRNA methyltransferase, putative	PVP01_1453600	mRNA methyltransferase, putative	PKNH_1455200	methyltransferase, putative	PCOAT2_000677100	mRNA methyltransferase, putative	PocGH01_14061100	mRNA methyltransferase, putative	PY17X_1452600	mRNA methyltransferase, putative	PCHAS_1452400	mRNA methyltransferase, putative	PBANKA_1450100	mRNA methyltransferase, putative	PmUG01_14069700	mRNA methyltransferase, putative	PF3D7_1235500	mRNA methyltransferase, putative	PRCDC_1234700	mRNA methyltransferase, putative
433	11	13	PcyM_1458700	tetQ family GTPase, putative	PVP01_1453500	tetQ family GTPase, putative	PKNH_1455100	tetQ family GTPase, putative	PCOAT2_000677200	tetQ family GTPase, putative	PocGH01_14061000	tetQ family GTPase, putative	PY17X_1452500	tetQ family GTPase, putative	PCHAS_1452300	tetQ family GTPase, putative	PBANKA_1450000	tetQ family GTPase, putative	PmUG01_14069600	tetQ family GTPase, putative	PF3D7_1235400	tetQ family GTPase, putative	PRCDC_1234600	tetQ family GTPase, putative
434	11	13	PcyM_1458600	CCR4-NOT transcription complex subunit 4,	PVP01_1453400	CCR4-NOT transcription complex subunit 4,	PKNH_1455000	CCR4-NOT transcription complex subunit 4,	PCOAT2_000677300	CCR4-NOT transcription complex subunit 4, putative	PocGH01_14060900	CCR4-NOT transcription complex subunit 4,	PY17X_1452400	CCR4-NOT transcription complex subunit 4,	PCHAS_1452200	CCR4-NOT transcription complex subunit 4,	PBANKA_1449900	CCR4-NOT transcription complex subunit 4,	PmUG01_14069500	CCR4-NOT transcription complex subunit 4,	PF3D7_1235300	CCR4-NOT transcription complex subunit 4,	PRCDC_1234500	CCR4-NOT transcription complex subunit 4,
435	11	13	PcyM_1458500	vacuolar-type H+ pumping pyrophosphatase,	PVP01_1453300	vacuolar-type H+ pumping pyrophosphatase,	PKNH_1454900	vacuolar-type H+-translocating inorganic	PCOAT2_000677400	vacuolar-type H+ pumping pyrophosphatase, putative	PocGH01_14060800	V-type K+-independent H+-translocating inorganic	PY17X_1452300	inorganic pyrophosphatase, putative	PCHAS_1452100	inorganic pyrophosphatase, putative	PBANKA_1449800	inorganic pyrophosphatase, putative	PmUG01_14069400	V-type K+-independent H+-translocating inorganic	PF3D7_1235200	V-type K+-independent H+-translocating inorganic	PRCDC_1234400	V-type K+-independent H+-translocating inorganic
436	11	13	PcyM_1458400	conserved Plasmodium protein, unknown function	PVP01_1453200	conserved Plasmodium protein, unknown function	PKNH_1454500	conserved Plasmodium protein, unknown function	PCOAT2_000678800	conserved Plasmodium protein, unknown function	PocGH01_14060700	conserved Plasmodium protein, unknown function	PY17X_1452200	conserved Plasmodium protein, unknown function	PCHAS_1452000	conserved Plasmodium protein, unknown function	PBANKA_1449700	conserved Plasmodium protein, unknown function	PmUG01_14069300	conserved Plasmodium protein, unknown function	PF3D7_1235100	conserved Plasmodium protein, unknown function	PRCDC_1234300	conserved Plasmodium protein, unknown function
437	11	13	PcyM_1458300	PIH1 domain-containing protein, putative	PVP01_1453100	PIH1 domain-containing protein, putative	PKNH_1454400	PIH1 domain-containing protein, putative	PCOAT2_000678900	PIH1 domain-containing protein, putative	PocGH01_14060600	PIH1 domain-containing protein, putative	PY17X_1452100	PIH1 domain-containing protein, putative	PCHAS_1451900	PIH1 domain-containing protein, putative	PBANKA_1449600	PIH1 domain-containing protein, putative	PmUG01_14069200	PIH1 domain-containing protein, putative	PF3D7_1235000	PIH1 domain-containing protein, putative	PRCDC_1234200	PIH1 domain-containing protein, putative
438	11	13	PcyM_1458200	conserved Plasmodium protein, unknown function	PVP01_1453000	conserved Plasmodium protein, unknown function	PKNH_1454300	conserved Plasmodium protein, unknown function	PCOAT2_000679000	conserved Plasmodium protein, unknown function	PocGH01_14060500	conserved Plasmodium protein, unknown function	PY17X_1452000	conserved Plasmodium protein, unknown function	PCHAS_1451800	conserved Plasmodium protein, unknown function	PBANKA_1449500	conserved Plasmodium protein, unknown function	PmUG01_14069100	conserved Plasmodium protein, unknown function	PF3D7_1234900	conserved Plasmodium protein, unknown function	PRCDC_1234100	conserved Plasmodium protein, unknown function
439	11	13	PcyM_1458100	splicing factor 3B subunit 3, putative	PVP01_1452900	splicing factor 3B subunit 3, putative	PKNH_1454200	splicing factor 3B subunit 3, putative	PCOAT2_000679100	splicing factor 3B subunit 3, putative	PocGH01_14060400	splicing factor 3B subunit 3, putative	PY17X_1451900	splicing factor 3B subunit 3, putative	PCHAS_1451700	splicing factor 3B subunit 3, putative	PBANKA_1449400	splicing factor 3B subunit 3, putative	PmUG01_14069000	splicing factor 3B subunit 3, putative	PF3D7_1234800	splicing factor 3B subunit 3, putative	PRCDC_1234000	splicing factor 3B subunit 3, putative
440	11	13	PcyM_1458000	CPW-WPC family protein	PVP01_1452800	CPW-WPC family protein	PKNH_1454100	CPW-WPC family protein	PCOAT2_000679200	CPW-WPC family protein	PocGH01_14060300	CPW-WPC family protein, putative	PY17X_1451800	CPW-WPC family protein	PCHAS_1451600	CPW-WPC family protein	PBANKA_1449300	CPW-WPC family protein	PmUG01_14068900	CPW-WPC family protein, putative	PF3D7_1234700	CPW-WPC family protein	PRCDC_1233900	CPW-WPC family protein
441	11	13	PcyM_1457900	conserved Plasmodium protein, unknown function	PVP01_1452700	conserved Plasmodium protein, unknown function	PKNH_1454000	protein TOC75, putative	PCOAT2_000679300	protein TOC75, putative	PocGH01_14060200	protein TOC75, putative	PY17X_1451700	protein TOC75, putative	PCHAS_1451500	protein TOC75, putative	PBANKA_1449200	protein TOC75, putative	PmUG01_14068800	protein TOC75, putative	PF3D7_1234600	protein TOC75, putative	PRCDC_1233800	protein TOC75, putative
442	11	13	PcyM_1457600	aspartyl protease, putative, putative	PVP01_1452500	aspartyl protease, putative	PKNH_1453800	aspartyl protease, putative	PCOAT2_000679500	aspartyl protease, putative	PocGH01_14060000	aspartyl protease, putative	PY17X_1451500	aspartyl protease, putative	PCHAS_1451300	aspartyl protease, putative	PBANKA_1449000	aspartyl protease, putative	PmUG01_14068600	aspartyl protease, putative	PF3D7_1234400	aspartyl protease, putative	PRCDC_1233600	aspartyl protease, putative
443	11	13	PcyM_1457500	DNA polymerase epsilon subunit b, putative	PVP01_1452400	DNA polymerase epsilon subunit b, putative	PKNH_1453700	DNA polymerase epsilon subunit B, putative	PCOAT2_000679600	DNA polymerase epsilon subunit B, putative	PocGH01_14059900	DNA polymerase epsilon subunit B, putative	PY17X_1451400	DNA polymerase epsilon subunit B, putative	PCHAS_1451200	DNA polymerase epsilon subunit B, putative	PBANKA_1448900	DNA polymerase epsilon subunit B, putative	PmUG01_14068500	DNA polymerase epsilon subunit B, putative	PF3D7_1234300	DNA polymerase epsilon subunit B, putative	PRCDC_1233500	DNA polymerase epsilon subunit B, putative
444	11	13	PcyM_1457400	conserved Plasmodium protein, unknown function	PVP01_1452300	conserved Plasmodium protein, unknown function	PKNH_1453600	conserved Plasmodium protein, unknown function	PCOAT2_000679700	conserved Plasmodium protein, unknown function	PocGH01_14059800	conserved Plasmodium protein, unknown function	PY17X_1451300	conserved Plasmodium protein, unknown function	PCHAS_1451100	conserved Plasmodium protein, unknown function	PBANKA_1448800	conserved Plasmodium protein, unknown function	PmUG01_14068400	conserved Plasmodium protein, unknown function	PF3D7_1234200	conserved Plasmodium protein, unknown function,	PRCDC_1233400	conserved Plasmodium protein, unknown function,
445	11	13	PcyM_1457300	conserved Plasmodium protein, unknown function	PVP01_1452200	conserved Plasmodium protein, unknown function	PKNH_1453500	bromodomain protein, putative	PCOAT2_000679800	bromodomain protein, putative	PocGH01_14059700	bromodomain protein, putative	PY17X_1451200	bromodomain protein, putative	PCHAS_1451000	bromodomain protein, putative	PBANKA_1448700	bromodomain protein, putative	PmUG01_14068300	bromodomain protein, putative	PF3D7_1234100	bromodomain protein, putative	PRCDC_1233300	bromodomain protein, putative
446	11	13	PcyM_1457200	conserved Plasmodium protein, unknown function	PVP01_1452100	conserved Plasmodium protein, unknown function	PKNH_1453400	conserved Plasmodium protein, unknown function	PCOAT2_000679900	conserved Plasmodium protein, unknown function	PocGH01_14059600	conserved Plasmodium protein, unknown function	PY17X_1451100	conserved Plasmodium protein, unknown function	PCHAS_1450900	conserved Plasmodium protein, unknown function	PBANKA_1448600	conserved Plasmodium protein, unknown function	PmUG01_14068200	conserved Plasmodium protein, unknown function	PF3D7_1234000	conserved Plasmodium protein, unknown function	PRCDC_1233200	conserved Plasmodium protein, unknown function
447	11	13	PcyM_1457100	sentrin-specific protease 1, putative	PVP01_1452000	sentrin-specific protease 1, putative	PKNH_1453300	sentrin-specific protease 1, putative	PCOAT2_000680000	sentrin-specific protease 1, putative	PocGH01_14059500	sentrin-specific protease 1, putative	PY17X_1451000	sentrin-specific protease 1, putative	PCHAS_1450800	sentrin-specific protease 1, putative	PBANKA_1448500	sentrin-specific protease 1, putative	PmUG01_14068100	sentrin-specific protease 1, putative	PF3D7_1233900	sentrin-specific protease 1	PRCDC_1233100	sentrin-specific protease 1
448	11	13	PcyM_1457000	conserved Plasmodium protein, unknown function,	PVP01_1451900	conserved Plasmodium protein, unknown function	PKNH_1453200	hypothetical protein, conserved in Apicomplexan	PCOAT2_000680100	conserved Plasmodium protein, unknown function	PocGH01_14059400	conserved Plasmodium protein, unknown function	PY17X_1450900	conserved Plasmodium protein, unknown function	PCHAS_1450700	conserved Plasmodium protein, unknown function	PBANKA_1448400	conserved Plasmodium protein, unknown function	PmUG01_14068000	conserved Plasmodium protein, unknown function	PF3D7_1233800	conserved Plasmodium protein, unknown function	PRCDC_1233000	conserved Plasmodium protein, unknown function
449	11	13	PcyM_1456900	homocysteine S-methyltransferase, putative	PVP01_1451800	homocysteine S-methyltransferase, putative	PKNH_1453100	homocysteine S-methyltransferase, putative	PCOAT2_000680200	homocysteine S-methyltransferase, putative	PocGH01_14059300	homocysteine S-methyltransferase, putative	PY17X_1450800	homocysteine S-methyltransferase, putative	PCHAS_1450600	homocysteine S-methyltransferase, putative	PBANKA_1448300	homocysteine S-methyltransferase, putative	PmUG01_14067900	homocysteine S-methyltransferase, putative	PF3D7_1233700	homocysteine S-methyltransferase, putative	PRCDC_1232900	homocysteine S-methyltransferase, putative
450	11	13	PcyM_1456800	asparagine and aspartate rich protein 1,	PVP01_1451700	asparagine and aspartate rich protein 1,	PKNH_1453000	asparagine/aspartate rich protein, putative	PCOAT2_000680300	asparagine and aspartate rich protein 1, putative	PocGH01_14059200	asparagine and aspartate rich protein 1,	PY17X_1450700	asparagine/aspartate rich protein, putative	PCHAS_1450500	asparagine/aspartate rich protein, putative	PBANKA_1448200	asparagine/aspartate rich protein, putative	PmUG01_14067800	asparagine and aspartate rich protein 1,	PF3D7_1233600	asparagine and aspartate rich protein 1	PRCDC_1232800	asparagine and aspartate rich protein 1
451	11	13	PcyM_1456600	conserved Plasmodium protein, unknown function	PVP01_1451600	conserved Plasmodium protein, unknown function	PKNH_1452900	conserved Plasmodium protein, unknown function	PCOAT2_000680400	conserved Plasmodium protein, unknown function	PocGH01_14059100	conserved Plasmodium protein, unknown function	PY17X_1450600	conserved Plasmodium protein, unknown function	PCHAS_1450400	conserved Plasmodium protein, unknown function	PBANKA_1448100	conserved Plasmodium protein, unknown function	PmUG01_14067700	conserved Plasmodium protein, unknown function	PF3D7_1233400	conserved Plasmodium membrane protein, unknown	PRCDC_1232700	conserved Plasmodium membrane protein, unknown
452	11	13	PcyM_1456500	pentatricopeptide repeat protein, putative	PVP01_1451500	pentatricopeptide repeat protein, putative	PKNH_1452800	pentatricopeptide repeat domain-containing	PCOAT2_000680500	pentatricopeptide repeat protein, putative	PocGH01_14059000	pentatricopeptide repeat domain-containing	PY17X_1450500	pentatricopeptide repeat domain-containing	PCHAS_1450300	pentatricopeptide repeat domain-containing	PBANKA_1448000	pentatricopeptide repeat domain-containing	PmUG01_14067600	pentatricopeptide repeat domain-containing	PF3D7_1233300	pentatricopeptide repeat domain-containing	PRCDC_1232600	pentatricopeptide repeat domain-containing
453	11	13	PcyM_1456100	conserved Plasmodium protein, unknown function,	PVP01_1451400	conserved Plasmodium protein, unknown function	PKNH_1452700	conserved Plasmodium protein, unknown function	PCOAT2_000680600	conserved Plasmodium protein, unknown function	PocGH01_14058900	conserved Plasmodium protein, unknown function	PY17X_1450400	conserved Plasmodium protein, unknown function	PCHAS_1450200	conserved Plasmodium protein, unknown function	PBANKA_1447900	conserved Plasmodium protein, unknown function	PmUG01_14067500	conserved Plasmodium protein, unknown function	PF3D7_1233200	conserved Plasmodium protein, unknown function	PRCDC_1232500	conserved Plasmodium protein, unknown function
454	11	13	PcyM_1456000	conserved Plasmodium protein, unknown function	PVP01_1451300	conserved Plasmodium protein, unknown function	PKNH_1452600	conserved Plasmodium protein, unknown function	PCOAT2_000680700	conserved Plasmodium protein, unknown function	PocGH01_14058800	conserved Plasmodium protein, unknown function	PY17X_1450300	conserved Plasmodium protein, unknown function	PCHAS_1450100	conserved Plasmodium protein, unknown function	PBANKA_1447800	conserved Plasmodium protein, unknown function	PmUG01_14067400	conserved Plasmodium protein, unknown function	PF3D7_1233100	conserved protein, unknown function	PRCDC_1232400	conserved protein, unknown function
455	11	13	PcyM_1455900	elongation factor G, putative	PVP01_1451200	elongation factor G, putative	PKNH_1452500	elongation factor G, putative	PCOAT2_000680800	elongation factor G, putative	PocGH01_14058700	elongation factor G, putative	PY17X_1450200	elongation factor G, putative	PCHAS_1450000	elongation factor G, putative	PBANKA_1447700	elongation factor G, putative	PmUG01_14067300	elongation factor G, putative	PF3D7_1233000	elongation factor G	PRCDC_1232300	elongation factor G, putative
456	11	13	PcyM_1455800	nucleotidyltransferase, putative	PVP01_1451100	nucleotidyltransferase, putative	PKNH_1452400	nucleotidyltransferase, putative	PCOAT2_000680900	nucleotidyltransferase, putative	PocGH01_14058600	nucleotidyltransferase, putative	PY17X_1450100	nucleotidyltransferase, putative	PCHAS_1449900	nucleotidyltransferase, putative	PBANKA_1447600	nucleotidyltransferase, putative	PmUG01_14067200	nucleotidyltransferase, putative	PF3D7_1232900	nucleotidyltransferase, putative	PRCDC_1232200	nucleotidyltransferase, putative
457	11	13	PcyM_1455600	conserved Plasmodium protein, unknown function,	PVP01_1451000	conserved Plasmodium protein, unknown function	PKNH_1452300	conserved Plasmodium protein, unknown function	PCOAT2_000681000	conserved Plasmodium protein, unknown function	PocGH01_14058500	conserved Plasmodium protein, unknown function	PY17X_1450000	conserved Plasmodium protein, unknown function	PCHAS_1449800	conserved Plasmodium protein, unknown function	PBANKA_1447500	conserved Plasmodium protein, unknown function	PmUG01_14067100	conserved Plasmodium protein, unknown function	PF3D7_1232800	conserved Plasmodium protein, unknown function	PRCDC_1232100	conserved Plasmodium protein, unknown function
458	11	13	PcyM_1455500	conserved Plasmodium protein, unknown function,	PVP01_1450900	conserved Plasmodium protein, unknown function	PKNH_1452200	conserved Plasmodium protein, unknown function	PCOAT2_000681100	conserved Plasmodium protein, unknown function	PocGH01_14058400	conserved Plasmodium protein, unknown function	PY17X_1449900	conserved Plasmodium protein, unknown function	PCHAS_1449600	conserved Plasmodium protein, unknown function	PBANKA_1447400	conserved Plasmodium protein, unknown function	PmUG01_14067000	conserved Plasmodium protein, unknown function	PF3D7_1232700	conserved Plasmodium protein, unknown function	PRCDC_1232000	conserved Plasmodium protein, unknown function
459	11	13	PcyM_1455300	conserved Plasmodium protein, unknown function	PVP01_1450800	conserved Plasmodium protein, unknown function	PKNH_1452100	conserved Plasmodium protein, unknown function	PCOAT2_000681200	conserved Plasmodium protein, unknown function	PocGH01_14058300	conserved Plasmodium protein, unknown function	PY17X_1449800	conserved Plasmodium protein, unknown function	PCHAS_1449500	conserved Plasmodium protein, unknown function	PBANKA_1447300	conserved Plasmodium protein, unknown function	PmUG01_14066900	conserved Plasmodium protein, unknown function	PF3D7_1232600	conserved Plasmodium protein, unknown function	PRCDC_1231900	conserved Plasmodium protein, unknown function
460	11	13	PcyM_1455200	CG2-related protein, putative	PVP01_1450700	CG2-related protein, putative	PKNH_1452000	conserved Plasmodium protein, unknown function	PCOAT2_000681300	CG2-related protein, putative	PocGH01_14058200	CG2-related protein, putative	PY17X_1449700	CG2-related protein, putative	PCHAS_1449400	CG2-related protein, putative	PBANKA_1447200	CG2-related protein, putative	PmUG01_14066800	CG2-related protein, putative	PF3D7_1232500	CG2-related protein, putative	PRCDC_1231800	CG2-related protein, putative
461	11	13	PcyM_1455100	conserved Plasmodium protein, unknown function	PVP01_1450600	conserved Plasmodium protein, unknown function	PKNH_1451900	conserved protein, unknown function	PCOAT2_000681400	conserved protein, unknown function	PocGH01_14058100	conserved protein, unknown function	PY17X_1449600	conserved protein, unknown function	PCHAS_1449300	conserved protein, unknown function	PBANKA_1447100	conserved protein, unknown function	PmUG01_14066700	conserved Plasmodium protein, unknown function	PF3D7_1232400	conserved protein, unknown function	PRCDC_1231700	conserved protein, unknown function
462	11	13	PcyM_1455000	cytochrome b5, putative	PVP01_1450500	cytochrome b5, putative	PKNH_1451800	cytochrome b5, putative	PCOAT2_000681500	cytochrome b5, putative	PocGH01_14058000	cytochrome b5, putative	PY17X_1449500	cytochrome b5, putative	PCHAS_1449200	cytochrome b5, putative	PBANKA_1447000	cytochrome b5, putative	PmUG01_14066600	cytochrome b5, putative	PF3D7_1232300	cytochrome b5, putative	PRCDC_1231600	cytochrome b5, putative
463	11	13	PcyM_1454900	dihydrolipoyl dehydrogenase, mitochondrial,	PVP01_1450400	dihydrolipoyl dehydrogenase, mitochondrial,	PKNH_1451700	dihydrolipoyl dehydrogenase, mitochondrial,	PCOAT2_000681600	dihydrolipoyl dehydrogenase, mitochondrial, putative	PocGH01_14057900	dihydrolipoyl dehydrogenase, mitochondrial,	PY17X_1449400	dihydrolipoyl dehydrogenase, mitochondrial,	PCHAS_1449100	dihydrolipoyl dehydrogenase, mitochondrial,	PBANKA_1446900	dihydrolipoyl dehydrogenase, mitochondrial,	PmUG01_14066500	dihydrolipoyl dehydrogenase, mitochondrial,	PF3D7_1232200	dihydrolipoyl dehydrogenase, mitochondrial	PRCDC_1231500	dihydrolipoyl dehydrogenase, mitochondrial,
464	11	13	PcyM_1454800	60 kDa chaperonin, putative	PVP01_1450300	60 kDa chaperonin, putative	PKNH_1451600	60 kDa chaperonin, putative	PCOAT2_000681700	60 kDa chaperonin, putative	PocGH01_14057800	60 kDa chaperonin	PY17X_1449300	60 kDa chaperonin, putative	PCHAS_1449000	60 kDa chaperonin, putative	PBANKA_1446800	60 kDa chaperonin, putative	PmUG01_14066400	60 kDa chaperonin, putative	PF3D7_1232100	60 kDa chaperonin	PRCDC_1231400	60 kDa chaperonin
465	11	13	PcyM_1454700	phenylalanine--tRNA ligase, putative, putative	PVP01_1450200	phenylalanine--tRNA ligase, putative	PKNH_1451500	phenylalanine--tRNA ligase, putative	PCOAT2_000681800	phenylalanine--tRNA ligase, putative	PocGH01_14057700	phenylalanine--tRNA ligase, putative	PY17X_1449200	phenylalanine--tRNA ligase, putative	PCHAS_1448900	phenylalanine--tRNA ligase, putative	PBANKA_1446700	phenylalanine--tRNA ligase, putative	PmUG01_14066300	phenylalanine--tRNA ligase, putative	PF3D7_1232000	phenylalanine--tRNA ligase	PRCDC_1231300	phenylalanine--tRNA ligase, putative
466	11	13	PcyM_1454600	conserved Plasmodium protein, unknown function	PVP01_1450100	conserved Plasmodium protein, unknown function	PKNH_1451400	conserved Plasmodium protein, unknown function	PCOAT2_000681900	conserved Plasmodium protein, unknown function	PocGH01_14057600	conserved Plasmodium protein, unknown function	PY17X_1449100	conserved Plasmodium protein, unknown function	PCHAS_1448800	conserved Plasmodium protein, unknown function	PBANKA_1446600	conserved Plasmodium protein, unknown function	PmUG01_14066200	conserved Plasmodium protein, unknown function	PF3D7_1231900	conserved Plasmodium protein, unknown function	PRCDC_1231200	conserved Plasmodium protein, unknown function
467	11	13	PcyM_1454500	conserved Plasmodium protein, unknown function,	PVP01_1450000	conserved Plasmodium protein, unknown function	PKNH_1451300	asparagine-rich protein, putative	PCOAT2_000682000	conserved Plasmodium protein, unknown function	PocGH01_14057500	asparagine-rich protein, putative	PY17X_1449000	asparagine-rich protein, putative	PCHAS_1448700	asparagine-rich protein, putative	PBANKA_1446500	asparagine-rich protein, putative	PmUG01_14066100	asparagine-rich protein, putative	PF3D7_1231800	asparagine-rich protein, putative	PRCDC_1231100	asparagine-rich protein, putative
468	11	13	PcyM_1454300	conserved Plasmodium protein, unknown function	PVP01_1449900	conserved Plasmodium protein, unknown function	PKNH_1451100	conserved Plasmodium protein, unknown function	PCOAT2_000684800	conserved Plasmodium protein, unknown function	PocGH01_14057400	conserved Plasmodium protein, unknown function	PY17X_1448900	conserved Plasmodium protein, unknown function	PCHAS_1448600	conserved Plasmodium protein, unknown function	PBANKA_1446400	conserved Plasmodium protein, unknown function	PmUG01_14066000	conserved Plasmodium protein, unknown function	PF3D7_1231700	conserved Plasmodium protein, unknown function	PRCDC_1231000	conserved Plasmodium protein, unknown function
469	11	13	PcyM_1454200	pre-mRNA-splicing factor ATP-dependent RNA	PVP01_1449800	pre-mRNA-splicing factor ATP-dependent RNA	PKNH_1451000	pre-mRNA-splicing factor ATP-dependent RNA	PCOAT2_000684900	pre-mRNA-splicing factor ATP-dependent RNA helicase PRP2, putative	PocGH01_14057300	pre-mRNA-splicing factor ATP-dependent RNA	PY17X_1448800	pre-mRNA-splicing factor ATP-dependent RNA	PCHAS_1448500	pre-mRNA-splicing factor ATP-dependent RNA	PBANKA_1446300	pre-mRNA-splicing factor ATP-dependent RNA	PmUG01_14065900	pre-mRNA-splicing factor ATP-dependent RNA	PF3D7_1231600	pre-mRNA-splicing factor ATP-dependent RNA	PRCDC_1230900	pre-mRNA-splicing factor ATP-dependent RNA
470	11	13	PcyM_1454100	mitosis protein dim1, putative	PVP01_1449700	mitosis protein dim1, putative	PKNH_1450900	mitosis protein dim1, putative	PCOAT2_000685000	mitosis protein dim1, putative	PocGH01_14057200	mitosis protein dim1, putative	PY17X_1448700	mitosis protein dim1, putative	PCHAS_1448400	mitosis protein dim1, putative	PBANKA_1446200	mitosis protein dim1, putative	PmUG01_14065800	mitosis protein dim1, putative	PF3D7_1231500	mitosis protein dim1, putative	PRCDC_1230800	mitosis protein dim1, putative
471	11	13	PcyM_1454000	amino acid transporter, putative	PVP01_1449600	amino acid transporter, putative	PKNH_1450800	amino acid transporter, putative	PCOAT2_000685100	amino acid transporter, putative	PocGH01_14057100	amino acid transporter, putative	PY17X_1448600	amino acid transporter, putative	PCHAS_1448300	amino acid transporter, putative	PBANKA_1446100	amino acid transporter, putative	PmUG01_14065700	amino acid transporter, putative	PF3D7_1231400	amino acid transporter, putative	PRCDC_1230700	amino acid transporter, putative
472	11	13	PcyM_1453900	conserved Plasmodium protein, unknown function	PVP01_1449500	conserved Plasmodium protein, unknown function	PKNH_1450700	conserved Plasmodium protein, unknown function	PCOAT2_000685200	conserved Plasmodium protein, unknown function	PocGH01_14057000	conserved Plasmodium protein, unknown function	PY17X_1448500	conserved Plasmodium protein, unknown function	PCHAS_1448200	conserved Plasmodium protein, unknown function	PBANKA_1446000	conserved Plasmodium protein, unknown function	PmUG01_14065600	conserved Plasmodium protein, unknown function	PF3D7_1231300	conserved Plasmodium protein, unknown function	PRCDC_1230600	conserved Plasmodium protein, unknown function
473	11	13	PcyM_1453700	conserved Plasmodium protein, unknown function	PVP01_1449400	conserved Plasmodium protein, unknown function	PKNH_1450600	conserved Plasmodium protein, unknown function	PCOAT2_000685300	conserved Plasmodium protein, unknown function	PocGH01_14056900	conserved Plasmodium protein, unknown function	PY17X_1448400	conserved Plasmodium protein, unknown function	PCHAS_1448100	conserved Plasmodium protein, unknown function	PBANKA_1445900	conserved Plasmodium protein, unknown function	PmUG01_14065500	conserved Plasmodium protein, unknown function	PF3D7_1231200	conserved Plasmodium protein, unknown function	PRCDC_1230500	conserved Plasmodium protein, unknown function
474	11	13	PcyM_1453600	ras-related protein Rab-2, putative	PVP01_1449300	ras-related protein Rab-2, putative	PKNH_1450500	ras-related protein Rab-2, putative	PCOAT2_000685400	ras-related protein Rab-2, putative	PocGH01_14056800	ras-related protein Rab-2, putative	PY17X_1448300	ras-related protein Rab-2, putative	PCHAS_1448000	ras-related protein Rab-2, putative	PBANKA_1445800	ras-related protein Rab-2, putative	PmUG01_14065400	ras-related protein Rab-2, putative	PF3D7_1231100	ras-related protein Rab-2	PRCDC_1230400	ras-related protein Rab-2, putative
475	11	13	PcyM_1453500	conserved Plasmodium protein, unknown function	PVP01_1449200	conserved Plasmodium protein, unknown function	PKNH_1450400	conserved Plasmodium protein, unknown function	PCOAT2_000685500	conserved Plasmodium protein, unknown function	PocGH01_14056700	conserved Plasmodium protein, unknown function	PY17X_1448200	conserved Plasmodium protein, unknown function	PCHAS_1447900	conserved Plasmodium protein, unknown function	PBANKA_1445700	conserved Plasmodium protein, unknown function	PmUG01_14065300	conserved Plasmodium protein, unknown function	PF3D7_1231000	conserved Plasmodium protein, unknown function	PRCDC_1230300	conserved Plasmodium protein, unknown function
476	11	13	PcyM_1453400	serine/threonine protein kinase RIO1, putative	PVP01_1449100	serine/threonine protein kinase RIO1, putative	PKNH_1450300	serine/threonine protein kinase RIO1, putative	PCOAT2_000685600	serine/threonine protein kinase RIO1, putative	PocGH01_14056600	serine/threonine protein kinase RIO1, putative	PY17X_1448100	serine/threonine protein kinase RIO1, putative	PCHAS_1447800	serine/threonine protein kinase RIO1, putative	PBANKA_1445600	serine/threonine protein kinase RIO1, putative	PmUG01_14065200	serine/threonine protein kinase RIO1, putative	PF3D7_1230900	serine/threonine protein kinase RIO1, putative	PRCDC_1230200	serine/threonine protein kinase RIO1, putative
477	11	13	PcyM_1453300	conserved Plasmodium protein, unknown function	PVP01_1449000	conserved Plasmodium protein, unknown function	PKNH_1450200	conserved Plasmodium protein, unknown function	PCOAT2_000685700	conserved Plasmodium protein, unknown function	PocGH01_14056500	conserved Plasmodium protein, unknown function	PY17X_1448000	conserved Plasmodium protein, unknown function	PCHAS_1447700	conserved Plasmodium protein, unknown function	PBANKA_1445500	conserved Plasmodium protein, unknown function	PmUG01_14065100	conserved Plasmodium protein, unknown function	PF3D7_1230800	conserved Plasmodium protein, unknown function	PRCDC_1230100	conserved Plasmodium protein, unknown function
478	11	13	PcyM_1453200	protein transport protein SEC13, putative	PVP01_1448900	protein transport protein SEC13, putative	PKNH_1450100	protein transport protein SEC13, putative	PCOAT2_000685800	protein transport protein SEC13, putative	PocGH01_14056400	protein transport protein SEC13, putative	PY17X_1447900	protein transport protein SEC13, putative	PCHAS_1447600	protein transport protein SEC13, putative	PBANKA_1445400	protein transport protein SEC13, putative	PmUG01_14065000	protein transport protein SEC13, putative	PF3D7_1230700	protein transport protein SEC13	PRCDC_1230000	protein transport protein SEC13, putative
479	11	13	PcyM_1453000	sun-family protein, putative	PVP01_1448800	sun-family protein, putative	PKNH_1450000	sun-family protein, putative	PCOAT2_000685900	sun-family protein, putative	PocGH01_14056300	sun-family protein, putative	PY17X_1447800	sun-family protein, putative	PCHAS_1447500	sun-family protein, putative	PBANKA_1445300	sun-family protein, putative	PmUG01_14064900	sun-family protein, putative	PF3D7_1230600	sun-family protein, putative	PRCDC_1229900	sun-family protein, putative
480	11	13	PcyM_1452900	conserved Plasmodium protein, unknown function	PVP01_1448700	conserved Plasmodium protein, unknown function	PKNH_1449900	WD repeat-containing protein, putative	PCOAT2_000686000	WD repeat-containing protein, putative	PocGH01_14056200	WD repeat-containing protein, putative	PY17X_1447700	WD repeat-containing protein, putative	PCHAS_1447400	WD repeat-containing protein, putative	PBANKA_1445200	WD repeat-containing protein, putative	PmUG01_14064800	WD repeat-containing protein, putative	PF3D7_1230500	WD repeat-containing protein, putative	PRCDC_1229800	WD repeat-containing protein, putative
481	11	13	PcyM_1452800	ATP-dependent protease subunit ClpQ, putative	PVP01_1448600	ATP-dependent protease subunit ClpQ, putative	PKNH_1449800	ATP-dependent protease subunit ClpQ, putative	PCOAT2_000686100	ATP-dependent protease subunit ClpQ, putative	PocGH01_14056100	ATP-dependent protease subunit ClpQ, putative	PY17X_1447600	ATP-dependent protease subunit ClpQ, putative	PCHAS_1447300	ATP-dependent protease subunit ClpQ, putative	PBANKA_1445100	ATP-dependent protease subunit ClpQ, putative	PmUG01_14064700	ATP-dependent protease subunit ClpQ, putative	PF3D7_1230400	ATP-dependent protease subunit ClpQ	PRCDC_1229700	ATP-dependent protease subunit ClpQ, putative
482	11	13	PcyM_1452700	subpellicular microtubule protein 2, putative	PVP01_1448500	subpellicular microtubule protein 2, putative	PKNH_1449700	subpellicular microtubule protein 2, putative	PCOAT2_000686200	subpellicular microtubule protein 2, putative	PocGH01_14056000	subpellicular microtubule protein 2, putative	PY17X_1447500	subpellicular microtubule protein 2, putative	PCHAS_1447200	subpellicular microtubule protein 2, putative	PBANKA_1445000	subpellicular microtubule protein 2, putative	PmUG01_14064600	subpellicular microtubule protein 2, putative	PF3D7_1230300	subpellicular microtubule protein 2, putative	PRCDC_1229600	subpellicular microtubule protein 2, putative
483	11	13	PcyM_1452600	conserved Plasmodium protein, unknown function	PVP01_1448400	conserved Plasmodium protein, unknown function	PKNH_1449600	vacuolar transporter chaperone, putative	PCOAT2_000686300	vacuolar transporter chaperone, putative	PocGH01_14055900	vacuolar transporter chaperone, putative	PY17X_1447400	vacuolar transporter chaperone, putative	PCHAS_1447100	vacuolar transporter chaperone, putative	PBANKA_1444900	vacuolar transporter chaperone, putative	PmUG01_14064500	vacuolar transporter chaperone, putative	PF3D7_1230200	vacuolar transporter chaperone, putative,	PRCDC_1229500	vacuolar transporter chaperone, putative,
484	11	13	PcyM_1452500	thioredoxin-like associated protein 1, putative	PVP01_1448300	thioredoxin-like associated protein 1, putative	PKNH_1449500	thioredoxin-like associated protein 1, putative	PCOAT2_000686400	thioredoxin-like associated protein 1, putative	PocGH01_14055800	thioredoxin-like associated protein 1, putative	PY17X_1447300	thioredoxin-like associated protein 1, putative	PCHAS_1447000	thioredoxin-like associated protein 1, putative	PBANKA_1444800	thioredoxin-like associated protein 1, putative	PmUG01_14064400	thioredoxin-like associated protein 1, putative	PF3D7_1230100	thioredoxin-like associated protein 1, putative	PRCDC_1229400	thioredoxin-like associated protein 1, putative
485	11	13	PcyM_1452400	conserved Plasmodium protein, unknown function	PVP01_1448200	conserved Plasmodium protein, unknown function	PKNH_1449400	conserved Plasmodium protein, unknown function	PCOAT2_000686500	conserved Plasmodium protein, unknown function	PocGH01_14055700	conserved Plasmodium protein, unknown function	PY17X_1447200	conserved Plasmodium protein, unknown function	PCHAS_1446900	conserved Plasmodium protein, unknown function	PBANKA_1444700	conserved Plasmodium protein, unknown function	PmUG01_14064300	conserved Plasmodium protein, unknown function	PF3D7_1230000	conserved Plasmodium protein, unknown function	PRCDC_1229300	conserved Plasmodium protein, unknown function
486	11	13	PcyM_1452300	conserved Plasmodium protein, unknown function	PVP01_1448100	conserved Plasmodium protein, unknown function	PKNH_1449300	conserved Plasmodium protein, unknown function	PCOAT2_000686600	conserved Plasmodium protein, unknown function	PocGH01_14055600	conserved Plasmodium protein, unknown function	PY17X_1447100	conserved Plasmodium protein, unknown function	PCHAS_1446800	conserved Plasmodium protein, unknown function	PBANKA_1444600	conserved Plasmodium protein, unknown function	PmUG01_14064200	conserved Plasmodium protein, unknown function	PF3D7_1229900	conserved Plasmodium protein, unknown function	PRCDC_1229200	conserved Plasmodium protein, unknown function
487	11	13	PcyM_1452200	myosin D, putative, putative	PVP01_1448000	myosin D, putative	PKNH_1449200	myosin D, putative	PCOAT2_000686700	myosin D, putative	PocGH01_14055500	myosin D, putative	PY17X_1447000	myosin D, putative	PCHAS_1446700	myosin D, putative	PBANKA_1444500	myosin D, putative	PmUG01_14064100	myosin D, putative	PF3D7_1229800	myosin D	PRCDC_1229100	myosin D
488	11	13	PcyM_1451700	conserved Plasmodium protein, unknown function	PVP01_1447700	conserved Plasmodium protein, unknown function	PKNH_1448900	conserved Plasmodium protein, unknown function	PCOAT2_000687000	conserved Plasmodium protein, unknown function	PocGH01_14055200	conserved Plasmodium protein, unknown function	PY17X_1446700	conserved Plasmodium protein, unknown function	PCHAS_1446400	conserved Plasmodium protein, unknown function	PBANKA_1444200	conserved Plasmodium protein, unknown function	PmUG01_14063800	conserved Plasmodium protein, unknown function	PF3D7_1229600	conserved Plasmodium protein, unknown function	PRCDC_1228900	conserved Plasmodium protein, unknown function
489	11	13	PcyM_1451600	T-complex protein 1 subunit gamma, putative,	PVP01_1447600	T-complex protein 1 subunit gamma, putative	PKNH_1448800	T-complex protein 1 subunit gamma, putative	PCOAT2_000687100	T-complex protein 1 subunit gamma, putative	PocGH01_14055100	T-complex protein 1 subunit gamma, putative	PY17X_1446600	T-complex protein 1 subunit gamma, putative	PCHAS_1446300	T-complex protein 1 subunit gamma, putative	PBANKA_1444100	T-complex protein 1 subunit gamma, putative	PmUG01_14063700	T-complex protein 1 subunit gamma, putative	PF3D7_1229500	T-complex protein 1 subunit gamma	PRCDC_1228800	T-complex protein 1 subunit gamma, putative
490	11	13	PcyM_1451400	macrophage migration inhibitory factor,	PVP01_1447500	macrophage migration inhibitory factor,	PKNH_1448700	macrophage migration inhibitory factor, putative	PCOAT2_000687200	macrophage migration inhibitory factor, putative	PocGH01_14055000	macrophage migration inhibitory factor, putative	PY17X_1446500	macrophage migration inhibitory factor	PCHAS_1446200	macrophage migration inhibitory factor, putative	PBANKA_1444000	macrophage migration inhibitory factor	PmUG01_14063600	macrophage migration inhibitory factor, putative	PF3D7_1229400	macrophage migration inhibitory factor	PRCDC_1228700	macrophage migration inhibitory factor, putative
491	11	13	PcyM_1451300	conserved Plasmodium protein, unknown function	PVP01_1447400	conserved Plasmodium protein, unknown function	PKNH_1448600	conserved Plasmodium protein, unknown function	PCOAT2_000687300	conserved Plasmodium protein, unknown function	PocGH01_14054900	conserved Plasmodium protein, unknown function	PY17X_1446400	conserved Plasmodium protein, unknown function	PCHAS_1446100	conserved Plasmodium protein, unknown function	PBANKA_1443900	conserved Plasmodium protein, unknown function	PmUG01_14063500	conserved Plasmodium protein, unknown function	PF3D7_1229300	conserved Plasmodium protein, unknown function	PRCDC_1228600	conserved Plasmodium protein, unknown function
492	11	13	PcyM_1450500	conserved Plasmodium protein, unknown function,	PVP01_1447100	conserved Plasmodium protein, unknown function	PKNH_1448300	conserved Plasmodium protein, unknown function	PCOAT2_000687600	conserved Plasmodium protein, unknown function	PocGH01_14054600	conserved Plasmodium protein, unknown function	PY17X_1446200	conserved Plasmodium protein, unknown function	PCHAS_1445900	conserved Plasmodium protein, unknown function	PBANKA_1443700	conserved Plasmodium protein, unknown function	PmUG01_14063200	conserved Plasmodium protein, unknown function	PF3D7_1228900	conserved Plasmodium protein, unknown function	PRCDC_1228200	conserved Plasmodium protein, unknown function
493	11	13	PcyM_1450900	conserved Plasmodium protein, unknown function	PVP01_1447200	conserved Plasmodium protein, unknown function	PKNH_1448400	conserved Plasmodium protein, unknown function	PCOAT2_000687500	conserved Plasmodium protein, unknown function	PocGH01_14054700	conserved Plasmodium protein, unknown function	PY17X_1446100	conserved Plasmodium protein, unknown function	PCHAS_1445800	conserved Plasmodium protein, unknown function	PBANKA_1443600	conserved Plasmodium protein, unknown function	PmUG01_14063300	conserved Plasmodium protein, unknown function	PF3D7_1229000	conserved Plasmodium membrane protein, unknown	PRCDC_1228300	conserved Plasmodium membrane protein, unknown
494	11	13	PcyM_1450400	conserved Plasmodium protein, unknown function,	PVP01_1447000	conserved Plasmodium protein, unknown function	PKNH_1448200	WD repeat-containing protein, putative	PCOAT2_000687700	WD repeat-containing protein, putative	PocGH01_14054500	WD repeat-containing protein, putative	PY17X_1446000	WD repeat-containing protein, putative	PCHAS_1445700	WD repeat-containing protein, putative	PBANKA_1443500	WD repeat-containing protein, putative	PmUG01_14063100	WD repeat-containing protein, putative	PF3D7_1228800	WD repeat-containing protein, putative	PRCDC_1228100	WD repeat-containing protein, putative
495	11	13	PcyM_1450300	conserved Plasmodium protein, unknown function	PVP01_1446900	conserved Plasmodium protein, unknown function	PKNH_1448100	hypothetical protein, conserved in Apicomplexan	PCOAT2_000687800	conserved Plasmodium protein, unknown function	PocGH01_14054400	conserved Plasmodium protein, unknown function	PY17X_1445900	conserved Plasmodium protein, unknown function	PCHAS_1445600	conserved Plasmodium protein, unknown function	PBANKA_1443400	conserved Plasmodium protein, unknown function	PmUG01_14063000	conserved Plasmodium protein, unknown function	PF3D7_1228700	conserved Plasmodium protein, unknown function	PRCDC_1228000	conserved Plasmodium protein, unknown function
496	11	13	PcyM_1450200	merozoite surface protein 9	PVP01_1446800	merozoite surface protein 9	PKNH_1448000	merozoite surface protein 9	PCOAT2_000687900	merozoite surface protein 9	PocGH01_14054300	merozoite surface protein 9, putative	PY17X_1445800	merozoite surface protein 9, putative	PCHAS_1445500	merozoite surface protein 9, putative	PBANKA_1443300	merozoite surface protein 9, putative	PmUG01_14062900	merozoite surface protein 9, putative	PF3D7_1228600	merozoite surface protein 9	PRCDC_1227900	merozoite surface protein 9
497	11	13	PcyM_1450100	RNA pseudouridylate synthase, putative	PVP01_1446700	RNA pseudouridylate synthase, putative	PKNH_1447900	RNA pseudouridylate synthase, putative	PCOAT2_000688000	RNA pseudouridylate synthase, putative	PocGH01_14054200	RNA pseudouridylate synthase, putative	PY17X_1445700	RNA pseudouridylate synthase, putative	PCHAS_1445400	RNA pseudouridylate synthase, putative	PBANKA_1443200	RNA pseudouridylate synthase, putative	PmUG01_14062800	RNA pseudouridylate synthase, putative	PF3D7_1228500	RNA pseudouridylate synthase, putative	PRCDC_1227800	RNA pseudouridylate synthase, putative
498	11	13	PcyM_1450000	conserved Plasmodium protein, unknown function	PVP01_1446600	conserved Plasmodium protein, unknown function	PKNH_1447800	conserved Plasmodium protein, unknown function	PCOAT2_000688100	conserved Plasmodium protein, unknown function	PocGH01_14054100	conserved Plasmodium protein, unknown function	PY17X_1445600	conserved Plasmodium protein, unknown function	PCHAS_1445300	conserved Plasmodium protein, unknown function	PBANKA_1443100	conserved Plasmodium protein, unknown function	PmUG01_14062700	conserved Plasmodium protein, unknown function	PF3D7_1228400	conserved Plasmodium protein, unknown function	PRCDC_1227700	conserved Plasmodium protein, unknown function
499	11	13	PcyM_1449700	NIMA related kinase 1, putative	PVP01_1446500	NIMA related kinase 1, putative	PKNH_1447700	NIMA related kinase 1, putative	PCOAT2_000688200	NIMA related kinase 1, putative	PocGH01_14054000	NIMA related kinase 1, putative	PY17X_1445500	NIMA related kinase 1, putative	PCHAS_1445200	NIMA related kinase 1, putative	PBANKA_1443000	NIMA related kinase 1, putative	PmUG01_14062600	NIMA related kinase 1, putative	PF3D7_1228300	NIMA related kinase 1	PRCDC_1227600	NIMA related kinase 1
500	11	13	PcyM_1449600	conserved Plasmodium protein, unknown function	PVP01_1446400	conserved Plasmodium protein, unknown function	PKNH_1447600	conserved Plasmodium protein, unknown function	PCOAT2_000688300	conserved Plasmodium protein, unknown function	PocGH01_14053900	conserved Plasmodium protein, unknown function	PY17X_1445400	conserved Plasmodium protein, unknown function	PCHAS_1445100	conserved Plasmodium protein, unknown function	PBANKA_1442900	conserved Plasmodium protein, unknown function	PmUG01_14062500	conserved Plasmodium protein, unknown function	PF3D7_1228200	conserved Plasmodium protein, unknown function	PRCDC_1227500	conserved Plasmodium protein, unknown function
501	11	13	PcyM_1449500	leucine-rich repeat protein	PVP01_1446300	leucine-rich repeat protein	PKNH_1447500	leucine-rich repeat protein	PCOAT2_000688400	leucine-rich repeat protein	PocGH01_14053800	leucine-rich repeat protein	PY17X_1445300	leucine-rich repeat protein	PCHAS_1445000	leucine-rich repeat protein	PBANKA_1442800	leucine-rich repeat protein	PmUG01_14062400	leucine-rich repeat protein, putative	PF3D7_1228100	leucine-rich repeat protein	PRCDC_1227400	leucine-rich repeat protein
502	11	13	PcyM_1449400	conserved Plasmodium protein, unknown function	PVP01_1446200	conserved Plasmodium protein, unknown function	PKNH_1447400	conserved Plasmodium protein, unknown function	PCOAT2_000688500	conserved Plasmodium protein, unknown function	PocGH01_14053700	conserved Plasmodium protein, unknown function	PY17X_1445200	conserved Plasmodium protein, unknown function	PCHAS_1444900	conserved Plasmodium protein, unknown function	PBANKA_1442700	conserved Plasmodium protein, unknown function	PmUG01_14062300	conserved Plasmodium protein, unknown function	PF3D7_1228000	conserved Plasmodium protein, unknown function	PRCDC_1227300	conserved Plasmodium protein, unknown function
503	11	13	PcyM_1449300	RNA pseudouridylate synthase, putative	PVP01_1446100	RNA pseudouridylate synthase, putative	PKNH_1447300	RNA pseudouridylate synthase, putative	PCOAT2_000688600	RNA pseudouridylate synthase, putative	PocGH01_14053600	RNA pseudouridylate synthase, putative	PY17X_1445100	RNA pseudouridylate synthase, putative	PCHAS_1444800	RNA pseudouridylate synthase, putative	PBANKA_1442600	RNA pseudouridylate synthase, putative	PmUG01_14062200	RNA pseudouridylate synthase, putative	PF3D7_1227900	RNA pseudouridylate synthase, putative	PRCDC_1227200	RNA pseudouridylate synthase, putative
504	11	13	PcyM_1449200	histone S-adenosyl methyltransferase, putative	PVP01_1446000	histone S-adenosyl methyltransferase, putative	PKNH_1447200	radical SAM protein, putative	PCOAT2_000688700	histone S-adenosyl methyltransferase, putative	PocGH01_14053500	histone S-adenosyl methyltransferase, putative	PY17X_1445000	histone acetyltransferase, putative	PCHAS_1444700	histone acetyltransferase, putative	PBANKA_1442500	histone acetyltransferase, putative	PmUG01_14062100	histone S-adenosyl methyltransferase, putative	PF3D7_1227800	histone S-adenosyl methyltransferase, putative	PRCDC_1227100	histone S-adenosyl methyltransferase, putative
505	11	13	PcyM_1449100	conserved Plasmodium protein, unknown function	PVP01_1445900	conserved Plasmodium protein, unknown function	PKNH_1447100	conserved Plasmodium protein, unknown function	PCOAT2_000688800	conserved Plasmodium protein, unknown function	PocGH01_14053400	conserved Plasmodium protein, unknown function	PY17X_1444900	conserved Plasmodium protein, unknown function	PCHAS_1444500	conserved Plasmodium protein, unknown function	PBANKA_1442400	conserved Plasmodium protein, unknown function	PmUG01_14062000	conserved Plasmodium protein, unknown function	PF3D7_1227700	conserved Plasmodium protein, unknown function	PRCDC_1227000	conserved Plasmodium protein, unknown function
506	11	13	PcyM_1449000	cyclin related protein, putative	PVP01_1445800	cyclin related protein, putative	PKNH_1447000	conserved Plasmodium protein, unknown function	PCOAT2_000688900	cyclin related protein, putative	PocGH01_14053300	cyclin related protein, putative	PY17X_1444800	conserved Plasmodium protein, unknown function	PCHAS_1444400	conserved Plasmodium protein, unknown function	PBANKA_1442300	conserved Plasmodium protein, unknown function	PmUG01_14061900	cyclin related protein, putative	PF3D7_1227600	cyclin related protein, putative	PRCDC_1226900	cyclin related protein, putative
507	11	13	PcyM_1448800	cyclin, putative, putative	PVP01_1445700	cyclin, putative	PKNH_1446900	cyclin-related protein, putative	PCOAT2_000689000	cyclin, putative	PocGH01_14053200	cyclin	PY17X_1444700	cyclin-related protein, putative	PCHAS_1444300	cyclin-related protein, putative	PBANKA_1442200	cyclin-related protein, putative	PmUG01_14061800	cyclin, putative	PF3D7_1227500	cyclin	PRCDC_1226800	cyclin
508	11	13	PcyM_1448600	conserved Plasmodium protein, unknown function	PVP01_1445500	conserved Plasmodium protein, unknown function	PKNH_1446700	conserved Plasmodium protein, unknown function	PCOAT2_000689200	conserved Plasmodium protein, unknown function	PocGH01_14053000	conserved Plasmodium protein, unknown function	PY17X_1444600	conserved Plasmodium protein, unknown function	PCHAS_1444100	conserved Plasmodium protein, unknown function	PBANKA_1442100	conserved Plasmodium protein, unknown function	PmUG01_14061600	conserved Plasmodium protein, unknown function	PF3D7_1227300	conserved Plasmodium protein, unknown function	PRCDC_1226600	conserved Plasmodium protein, unknown function
509	11	13	PcyM_1448500	potassium channel, putative	PVP01_1445400	potassium channel, putative	PKNH_1446600	potassium channel, putative	PCOAT2_000689300	potassium channel, putative	PocGH01_14052900	potassium channel, putative	PY17X_1444500	potassium channel, putative	PCHAS_1444000	potassium channel, putative	PBANKA_1442000	potassium channel	PmUG01_14061500	potassium channel, putative	PF3D7_1227200	potassium channel	PRCDC_1226500	potassium channel, putative
510	11	13	PcyM_1448200	DNA helicase 60, putative	PVP01_1445300	DNA helicase 60, putative	PKNH_1446500	ATP-dependent RNA helicase, putative	PCOAT2_000689400	DNA helicase 60, putative	PocGH01_14052800	DNA helicase 60, putative	PY17X_1444400	ATP-dependent RNA helicase, putative	PCHAS_1443900	ATP-dependent RNA helicase, putative	PBANKA_1441900	ATP-dependent RNA helicase, putative	PmUG01_14061400	DNA helicase 60, putative	PF3D7_1227100	DNA helicase 60	PRCDC_1226400	DNA helicase 60
511	11	13	PcyM_1448100	conserved Plasmodium protein, unknown function	PVP01_1445200	conserved Plasmodium protein, unknown function	PKNH_1446400	conserved Plasmodium protein, unknown function	PCOAT2_000689500	conserved Plasmodium protein, unknown function	PocGH01_14052700	conserved Plasmodium protein, unknown function	PY17X_1444300	conserved Plasmodium protein, unknown function	PCHAS_1443800	conserved Plasmodium protein, unknown function	PBANKA_1441800	conserved Plasmodium protein, unknown function	PmUG01_14061300	conserved Plasmodium protein, unknown function	PF3D7_1227000	conserved Plasmodium protein, unknown function	PRCDC_1226300	conserved Plasmodium protein, unknown function
512	11	13	PcyM_1447900	conserved Plasmodium protein, unknown function,	PVP01_1445100	conserved Plasmodium protein, unknown function	PKNH_1446300	conserved Plasmodium protein, unknown function	PCOAT2_000689600	conserved Plasmodium protein, unknown function	PocGH01_14052600	conserved Plasmodium protein, unknown function	PY17X_1444200	conserved Plasmodium protein, unknown function	PCHAS_1443700	conserved Plasmodium protein, unknown function	PBANKA_1441700	conserved Plasmodium protein, unknown function	PmUG01_14061200	conserved Plasmodium protein, unknown function	PF3D7_1226900	conserved Plasmodium protein, unknown function	PRCDC_1226200	conserved Plasmodium protein, unknown function
513	11	13	PcyM_1447800	ataxin-3, putative	PVP01_1445000	ataxin-3, putative	PKNH_1446200	ataxin-3, putative	PCOAT2_000689700	ataxin-3, putative	PocGH01_14052500	ataxin-3, putative	PY17X_1444100	ataxin-3, putative	PCHAS_1443600	ataxin-3, putative	PBANKA_1441600	ataxin-3, putative	PmUG01_14061100	ataxin-3, putative	PF3D7_1226800	ataxin-3, putative	PRCDC_1226100	ataxin-3, putative
514	11	13	PcyM_1447700	conserved protein, unknown function	PVP01_1444900	conserved protein, unknown function	PKNH_1446100	U3 small nucleolar RNA-interacting protein 2,	PCOAT2_000689800	U3 small nucleolar RNA-interacting protein 2, putative	PocGH01_14052400	U3 small nucleolar RNA-interacting protein 2,	PY17X_1444000	U3 small nucleolar RNA-interacting protein 2,	PCHAS_1443500	U3 small nucleolar RNA-interacting protein 2,	PBANKA_1441500	U3 small nucleolar RNA-interacting protein 2,	PmUG01_14061000	U3 small nucleolar RNA-interacting protein 2,	PF3D7_1226700	U3 small nucleolar RNA-interacting protein 2,	PRCDC_1226000	U3 small nucleolar RNA-interacting protein 2,
515	11	13	PcyM_1447500	proliferating cell nuclear antigen 2, putative	PVP01_1444800	proliferating cell nuclear antigen 2, putative	PKNH_1446000	proliferating cell nuclear antigen 2, putative	PCOAT2_000689900	proliferating cell nuclear antigen 2, putative	PocGH01_14052300	proliferating cell nuclear antigen 2, putative	PY17X_1443900	proliferating cell nuclear antigen 2, putative	PCHAS_1443400	proliferating cell nuclear antigen 2, putative	PBANKA_1441400	proliferating cell nuclear antigen 2, putative	PmUG01_14060900	proliferating cell nuclear antigen 2, putative	PF3D7_1226600	proliferating cell nuclear antigen 2	PRCDC_1225900	proliferating cell nuclear antigen 2
516	11	13	PcyM_1447400	RAP protein, putative	PVP01_1444700	RAP protein, putative	PKNH_1445900	RAP protein, putative	PCOAT2_000690000	RAP protein, putative	PocGH01_14052200	RAP protein, putative	PY17X_1443800	RAP protein, putative	PCHAS_1443300	RAP protein, putative	PBANKA_1441300	RAP protein, putative	PmUG01_14060800	RAP protein, putative	PF3D7_1226500	RAP protein, putative	PRCDC_1225800	RAP protein, putative
517	11	13	PcyM_1447300	conserved Plasmodium protein, unknown function	PVP01_1444600	conserved Plasmodium protein, unknown function	PKNH_1445800	conserved Plasmodium protein, unknown function	PCOAT2_000690100	conserved Plasmodium protein, unknown function	PocGH01_14052100	conserved Plasmodium protein, unknown function	PY17X_1443700	conserved Plasmodium protein, unknown function	PCHAS_1443200	conserved Plasmodium protein, unknown function	PBANKA_1441200	conserved Plasmodium protein, unknown function	PmUG01_14060700	conserved Plasmodium protein, unknown function	PF3D7_1226400	conserved Plasmodium protein, unknown function	PRCDC_1225700	conserved Plasmodium protein, unknown function
518	11	13	PcyM_1447200	haloacid dehalogenase-like hydrolase, putative	PVP01_1444500	haloacid dehalogenase-like hydrolase, putative	PKNH_1445700	haloacid dehalogenase-like hydrolase, putative	PCOAT2_000690200	haloacid dehalogenase-like hydrolase, putative	PocGH01_14052000	haloacid dehalogenase-like hydrolase, putative	PY17X_1443600	haloacid dehalogenase-like hydrolase, putative	PCHAS_1443100	haloacid dehalogenase-like hydrolase, putative	PBANKA_1441100	haloacid dehalogenase-like hydrolase, putative	PmUG01_14060600	haloacid dehalogenase-like hydrolase, putative	PF3D7_1226300	haloacid dehalogenase-like hydrolase, putative	PRCDC_1225600	haloacid dehalogenase-like hydrolase, putative
519	11	13	PcyM_1447000	haloacid dehalogenase-like hydrolase, putative	PVP01_1444300	haloacid dehalogenase-like hydrolase, putative	PKNH_1445500	haloacid dehalogenase-like hydrolase, putative	PCOAT2_000690400	haloacid dehalogenase-like hydrolase, putative	PocGH01_14051800	haloacid dehalogenase-like hydrolase, putative	PY17X_1443500	haloacid dehalogenase-like hydrolase, putative	PCHAS_1443000	haloacid dehalogenase-like hydrolase, putative	PBANKA_1441000	haloacid dehalogenase-like hydrolase, putative	PmUG01_14060400	haloacid dehalogenase-like hydrolase, putative	PF3D7_1226100	haloacid dehalogenase-like hydrolase, putative	PRCDC_1225400	haloacid dehalogenase-like hydrolase, putative
520	11	13	PcyM_1446900	conserved Plasmodium protein, unknown function	PVP01_1444200	conserved Plasmodium protein, unknown function	PKNH_1445400	conserved Plasmodium protein, unknown function	PCOAT2_000690500	conserved Plasmodium protein, unknown function	PocGH01_14051700	conserved Plasmodium protein, unknown function	PY17X_1443400	conserved Plasmodium protein, unknown function	PCHAS_1442900	conserved Plasmodium protein, unknown function	PBANKA_1440900	conserved Plasmodium protein, unknown function	PmUG01_14060300	conserved Plasmodium protein, unknown function	PF3D7_1226000	conserved Plasmodium protein, unknown function	PRCDC_1225300	conserved Plasmodium protein, unknown function
521	11	13	PcyM_1446800	conserved Plasmodium protein, unknown function	PVP01_1444100	conserved Plasmodium protein, unknown function	PKNH_1445300	conserved Plasmodium protein, unknown function	PCOAT2_000690600	conserved Plasmodium protein, unknown function	PocGH01_14051600	conserved Plasmodium protein, unknown function	PY17X_1443300	conserved Plasmodium protein, unknown function	PCHAS_1442800	conserved Plasmodium protein, unknown function	PBANKA_1440800	conserved Plasmodium protein, unknown function	PmUG01_14060200	conserved Plasmodium protein, unknown function	PF3D7_1225900	conserved Plasmodium protein, unknown function	PRCDC_1225200	conserved Plasmodium protein, unknown function
522	11	13	PcyM_1446700	ubiquitin-activating enzyme E1, putative	PVP01_1444000	ubiquitin-activating enzyme E1, putative	PKNH_1445200	ubiquitin-activating enzyme E1, putative	PCOAT2_000690700	ubiquitin-activating enzyme E1, putative	PocGH01_14051500	ubiquitin-activating enzyme E1, putative	PY17X_1443200	ubiquitin-activating enzyme E1, putative	PCHAS_1442700	ubiquitin-activating enzyme E1, putative	PBANKA_1440700	ubiquitin-activating enzyme E1, putative	PmUG01_14060100	ubiquitin-activating enzyme E1, putative	PF3D7_1225800	ubiquitin-activating enzyme E1	PRCDC_1225100	ubiquitin-activating enzyme E1, putative
523	11	13	PcyM_1446600	conserved Plasmodium protein, unknown function	PVP01_1443900	conserved Plasmodium protein, unknown function	PKNH_1445100	conserved Plasmodium protein, unknown function	PCOAT2_000690800	conserved Plasmodium protein, unknown function	PocGH01_14051400	conserved Plasmodium protein, unknown function	PY17X_1443100	conserved Plasmodium protein, unknown function	PCHAS_1442600	conserved Plasmodium protein, unknown function	PBANKA_1440600	conserved Plasmodium protein, unknown function	PmUG01_14060000	conserved Plasmodium protein, unknown function	PF3D7_1225700	conserved Plasmodium protein, unknown function	PRCDC_1225000	conserved Plasmodium protein, unknown function
524	11	13	PcyM_1446500	conserved Plasmodium protein, unknown function	PVP01_1443800	conserved Plasmodium protein, unknown function	PKNH_1445000	conserved Plasmodium protein, unknown function	PCOAT2_000690900	conserved Plasmodium protein, unknown function	PocGH01_14051300	conserved Plasmodium protein, unknown function	PY17X_1443000	conserved Plasmodium protein, unknown function	PCHAS_1442500	conserved Plasmodium protein, unknown function	PBANKA_1440500	conserved Plasmodium protein, unknown function	PmUG01_14059900	conserved Plasmodium protein, unknown function	PF3D7_1225600	conserved Plasmodium protein, unknown function	PRCDC_1224900	conserved Plasmodium protein, unknown function
525	11	13	PcyM_1446400	small subunit rRNA processing factor, putative	PVP01_1443700	small subunit rRNA processing factor, putative	PKNH_1444900	ribosome biogenesis protein, putative	PCOAT2_000691000	small subunit rRNA processing factor, putative	PocGH01_14051200	small subunit rRNA processing factor, putative	PY17X_1442900	small subunit rRNA processing factor, putative	PCHAS_1442400	small subunit rRNA processing factor, putative	PBANKA_1440400	small subunit rRNA processing factor, putative	PmUG01_14059800	small subunit rRNA processing factor, putative	PF3D7_1225500	small subunit rRNA processing factor, putative	PRCDC_1224800	small subunit rRNA processing factor, putative
526	11	13	PcyM_1446200	conserved Plasmodium protein, unknown function	PVP01_1443600	conserved Plasmodium protein, unknown function	PKNH_1444800	conserved Plasmodium protein, unknown function	PCOAT2_000691100	conserved Plasmodium protein, unknown function	PocGH01_14051100	conserved Plasmodium protein, unknown function	PY17X_1442800	conserved Plasmodium protein, unknown function	PCHAS_1442300	conserved Plasmodium protein, unknown function	PBANKA_1440300	conserved Plasmodium protein, unknown function	PmUG01_14059700	conserved Plasmodium protein, unknown function	PF3D7_1225400	conserved Plasmodium protein, unknown function	PRCDC_1224700	conserved Plasmodium protein, unknown function
527	11	13	PcyM_1446100	conserved Plasmodium protein, unknown function	PVP01_1443500	conserved Plasmodium protein, unknown function	PKNH_1444700	conserved Plasmodium protein, unknown function	PCOAT2_000691200	conserved Plasmodium protein, unknown function	PocGH01_14051000	conserved Plasmodium protein, unknown function	PY17X_1442700	conserved Plasmodium protein, unknown function	PCHAS_1442200	conserved Plasmodium protein, unknown function	PBANKA_1440200	conserved Plasmodium protein, unknown function	PmUG01_14059600	conserved Plasmodium protein, unknown function	PF3D7_1225300	conserved Plasmodium protein, unknown function	PRCDC_1224600	conserved Plasmodium protein, unknown function
528	11	13	PcyM_1446000	conserved Plasmodium protein, unknown function	PVP01_1443400	conserved Plasmodium protein, unknown function	PKNH_1444600	conserved Plasmodium protein, unknown function	PCOAT2_000691300	conserved Plasmodium protein, unknown function	PocGH01_14050900	conserved Plasmodium protein, unknown function	PY17X_1442600	conserved Plasmodium protein, unknown function	PCHAS_1442100	conserved Plasmodium protein, unknown function	PBANKA_1440100	conserved Plasmodium protein, unknown function	PmUG01_14059500	conserved Plasmodium protein, unknown function	PF3D7_1225200	conserved Plasmodium protein, unknown function	PRCDC_1224500	conserved Plasmodium protein, unknown function
529	11	13	PcyM_1445800	isoleucine--tRNA ligase, putative, putative	PVP01_1443300	isoleucine--tRNA ligase, putative	PKNH_1444500	isoleucine--tRNA ligase, putative	PCOAT2_000691400	isoleucine--tRNA ligase, putative	PocGH01_14050800	isoleucine--tRNA ligase, putative	PY17X_1442500	isoleucine--tRNA ligase, putative	PCHAS_1442000	isoleucine--tRNA ligase, putative	PBANKA_1440000	isoleucine--tRNA ligase, putative	PmUG01_14059400	isoleucine--tRNA ligase, putative	PF3D7_1225100	isoleucine--tRNA ligase, putative	PRCDC_1224400	isoleucine--tRNA ligase, putative
530	11	13	PcyM_1445500	conserved Plasmodium protein, unknown function	PVP01_1443200	conserved Plasmodium protein, unknown function	PKNH_1444300	conserved Plasmodium protein, unknown function	PCOAT2_000693500	conserved Plasmodium protein, unknown function	PocGH01_14050700	conserved Plasmodium protein, unknown function	PY17X_1442400	conserved Plasmodium protein, unknown function	PCHAS_1441900	conserved Plasmodium protein, unknown function	PBANKA_1439900	conserved Plasmodium protein, unknown function	PmUG01_14059300	conserved Plasmodium protein, unknown function	PF3D7_1225000	conserved Plasmodium protein, unknown function	PRCDC_1224300	conserved Plasmodium protein, unknown function
531	11	13	PcyM_1445400	splicing factor 3B subunit 6, putative	PVP01_1443100	splicing factor 3B subunit 6, putative	PKNH_1444200	splicing factor 3B subunit 6, putative	PCOAT2_000693600	splicing factor 3B subunit 6, putative	PocGH01_14050600	splicing factor 3B subunit 6, putative	PY17X_1442300	splicing factor 3B subunit 6, putative	PCHAS_1441800	splicing factor 3B subunit 6, putative	PBANKA_1439800	splicing factor 3B subunit 6, putative	PmUG01_14059200	splicing factor 3B subunit 6, putative	PF3D7_1224900	splicing factor 3B subunit 6, putative	PRCDC_1224200	splicing factor 3B subunit 6, putative
532	11	13	PcyM_1445300	conserved Plasmodium protein, unknown function	PVP01_1443000	conserved Plasmodium protein, unknown function	PKNH_1444100	conserved Plasmodium protein, unknown function	PCOAT2_000693700	conserved Plasmodium protein, unknown function	PocGH01_14050500	conserved Plasmodium protein, unknown function	PY17X_1442200	conserved Plasmodium protein, unknown function	PCHAS_1441700	conserved Plasmodium protein, unknown function	PBANKA_1439700	conserved Plasmodium protein, unknown function	PmUG01_14059100	conserved Plasmodium protein, unknown function	PF3D7_1224800	conserved Plasmodium protein, unknown function	PRCDC_1224100	conserved Plasmodium protein, unknown function
533	11	13	PcyM_1445200	conserved Plasmodium protein, unknown function	PVP01_1442900	conserved Plasmodium protein, unknown function	PKNH_1444000	conserved Plasmodium protein, unknown function	PCOAT2_000693800	conserved Plasmodium protein, unknown function	PocGH01_14050400	conserved Plasmodium protein, unknown function	PY17X_1442100	conserved Plasmodium protein, unknown function	PCHAS_1441600	conserved Plasmodium protein, unknown function	PBANKA_1439600	conserved Plasmodium protein, unknown function	PmUG01_14059000	conserved Plasmodium protein, unknown function	PF3D7_1224700	conserved Plasmodium protein, unknown function	PRCDC_1224000	conserved Plasmodium protein, unknown function
534	11	13	PcyM_1445100	cytochrome c heme lyase, putative	PVP01_1442800	cytochrome c heme lyase, putative	PKNH_1443900	cytochrome c heme lyase, putative	PCOAT2_000693900	cytochrome c heme lyase, putative	PocGH01_14050300	cytochrome c heme lyase, putative	PY17X_1442000	cytochrome c heme lyase, putative	PCHAS_1441500	cytochrome c heme lyase, putative	PBANKA_1439500	cytochrome c heme lyase, putative	PmUG01_14058900	cytochrome c heme lyase, putative	PF3D7_1224600	cytochrome c heme lyase, putative	PRCDC_1223900	cytochrome c heme lyase, putative
535	11	13	PcyM_1444900	histone chaperone ASF1, putative	PVP01_1442700	histone chaperone ASF1, putative	PKNH_1443800	histone chaperone ASF1, putative	PCOAT2_000694000	histone chaperone ASF1, putative	PocGH01_14050200	histone chaperone ASF1, putative	PY17X_1441900	histone chaperone ASF1, putative	PCHAS_1441400	histone chaperone ASF1, putative	PBANKA_1439400	histone chaperone ASF1, putative	PmUG01_14058800	histone chaperone ASF1, putative	PF3D7_1224500	histone chaperone ASF1, putative	PRCDC_1223800	histone chaperone ASF1, putative
536	11	13	PcyM_1444800	conserved Plasmodium protein, unknown function	PVP01_1442600	conserved Plasmodium protein, unknown function	PKNH_1443700	conserved Plasmodium protein, unknown function	PCOAT2_000694100	conserved Plasmodium protein, unknown function	PocGH01_14050100	conserved Plasmodium protein, unknown function	PY17X_1441800	conserved Plasmodium protein, unknown function	PCHAS_1441300	conserved Plasmodium protein, unknown function	PBANKA_1439300	conserved Plasmodium protein, unknown function	PmUG01_14058700	conserved Plasmodium protein, unknown function	PF3D7_1224400	conserved Plasmodium protein, unknown function	PRCDC_1223700	conserved Plasmodium protein, unknown function
537	11	13	PcyM_1444700	polyadenylate-binding protein, putative	PVP01_1442500	polyadenylate-binding protein, putative	PKNH_1443600	polyadenylate-binding protein, putative	PCOAT2_000694200	polyadenylate-binding protein, putative	PocGH01_14050000	polyadenylate-binding protein, putative	PY17X_1441700	polyadenylate-binding protein, putative	PCHAS_1441200	polyadenylate-binding protein, putative	PBANKA_1439200	polyadenylate-binding protein, putative	PmUG01_14058600	polyadenylate-binding protein, putative	PF3D7_1224300	polyadenylate-binding protein, putative	PRCDC_1223600	polyadenylate-binding protein, putative
538	11	13	PcyM_1444600	conserved Plasmodium protein, unknown function	PVP01_1442400	conserved Plasmodium protein, unknown function	PKNH_1443400	BRO1 domain-containing protein, putative	PCOAT2_000694400	BRO1 domain-containing protein, putative	PocGH01_14049900	BRO1 domain-containing protein, putative	PY17X_1441600	BRO1 domain-containing protein, putative	PCHAS_1441100	BRO1 domain-containing protein, putative	PBANKA_1439100	BRO1 domain-containing protein, putative	PmUG01_14058500	BRO1 domain-containing protein, putative	PF3D7_1224200	BRO1 domain-containing protein, putative	PRCDC_1223500	BRO1 domain-containing protein, putative
539	11	13	PcyM_1444500	conserved Plasmodium protein, unknown function	PVP01_1442300	conserved Plasmodium protein, unknown function	PKNH_1443300	hypothetical protein, conserved in Apicomplexan	PCOAT2_000694500	conserved Plasmodium protein, unknown function	PocGH01_14049800	conserved Plasmodium protein, unknown function	PY17X_1441500	conserved Plasmodium protein, unknown function	PCHAS_1441000	conserved Plasmodium protein, unknown function	PBANKA_1439000	conserved Plasmodium protein, unknown function	PmUG01_14058400	conserved Plasmodium protein, unknown function	PF3D7_1224100	conserved Plasmodium protein, unknown function	PRCDC_1223400	conserved Plasmodium protein, unknown function
540	11	13	PcyM_1444400	GTP cyclohydrolase I, putative	PVP01_1442200	GTP cyclohydrolase I, putative	PKNH_1443200	GTP cyclohydrolase I	PCOAT2_000694600	GTP cyclohydrolase I, putative	PocGH01_14049700	GTP cyclohydrolase I, putative	PY17X_1441400	GTP cyclohydrolase I, putative	PCHAS_1440900	GTP cyclohydrolase I, putative	PBANKA_1438900	GTP cyclohydrolase I, putative	PmUG01_14058300	GTP cyclohydrolase I, putative	PF3D7_1224000	GTP cyclohydrolase I	PRCDC_1223300	GTP cyclohydrolase I
541	11	13	PcyM_1444300	50S ribosomal protein L24, putative	PVP01_1442100	50S ribosomal protein L24, putative	PKNH_1443100	50S ribosomal protein L24, putative	PCOAT2_000694700	50S ribosomal protein L24, putative	PocGH01_14049600	50S ribosomal protein L24, putative	PY17X_1441300	50S ribosomal protein L24, putative	PCHAS_1440800	50S ribosomal protein L24, putative	PBANKA_1438800	50S ribosomal protein L24, putative	PmUG01_14058200	50S ribosomal protein L24, putative	PF3D7_1223900	50S ribosomal protein L24, putative	PRCDC_1223200	50S ribosomal protein L24, putative
542	11	13	PcyM_1444200	mitochondrial carrier protein, putative	PVP01_1442000	mitochondrial carrier protein, putative	PKNH_1443000	mitochondrial carrier protein, putative	PCOAT2_000694800	mitochondrial carrier protein, putative	PocGH01_14049500	mitochondrial carrier protein, putative	PY17X_1441200	mitochondrial carrier protein, putative	PCHAS_1440700	mitochondrial carrier protein, putative	PBANKA_1438700	mitochondrial carrier protein, putative	PmUG01_14058100	mitochondrial carrier protein, putative	PF3D7_1223800	mitochondrial carrier protein, putative	PRCDC_1223100	mitochondrial carrier protein, putative
543	11	13	PcyM_1444100	iron transporter, putative	PVP01_1441900	iron transporter, putative	PKNH_1442900	vacuolar iron transporter, putative	PCOAT2_000694900	iron transporter, putative	PocGH01_14049400	vacuolar iron transporter, putative	PY17X_1441100	vacuolar iron transporter, putative	PCHAS_1440600	vacuolar iron transporter, putative	PBANKA_1438600	vacuolar iron transporter	PmUG01_14058000	vacuolar iron transporter, putative	PF3D7_1223700	vacuolar iron transporter	PRCDC_1223000	vacuolar iron transporter, putative
544	11	13	PcyM_1444000	conserved Plasmodium protein, unknown function	PVP01_1441800	conserved Plasmodium protein, unknown function	PKNH_1442800	conserved Plasmodium protein, unknown function	PCOAT2_000695000	conserved Plasmodium protein, unknown function	PocGH01_14049300	conserved Plasmodium protein, unknown function	PY17X_1441000	conserved Plasmodium protein, unknown function	PCHAS_1440500	conserved Plasmodium protein, unknown function	PBANKA_1438500	conserved Plasmodium protein, unknown function	PmUG01_14057900	conserved Plasmodium protein, unknown function	PF3D7_1223600	conserved Plasmodium protein, unknown function	PRCDC_1222900	conserved Plasmodium protein, unknown function
545	11	13	PcyM_1443900	conserved Plasmodium protein, unknown function,	PVP01_1441700	conserved Plasmodium protein, unknown function	PKNH_1442700	conserved Plasmodium protein, unknown function	PCOAT2_000695100	conserved Plasmodium protein, unknown function	PocGH01_14049200	conserved Plasmodium protein, unknown function	PY17X_1440900	conserved Plasmodium protein, unknown function	PCHAS_1440400	conserved Plasmodium protein, unknown function	PBANKA_1438400	conserved Plasmodium protein, unknown function	PmUG01_14057800	conserved Plasmodium protein, unknown function	PF3D7_1223500	conserved Plasmodium protein, unknown function	PRCDC_1222800	conserved Plasmodium protein, unknown function
546	11	13	PcyM_1443500	phospholipid-transporting ATPase, putative,	PVP01_1441600	phospholipid-transporting ATPase, putative	PKNH_1442600	phospholipid-transporting ATPase, putative	PCOAT2_000695200	phospholipid-transporting ATPase, putative	PocGH01_14049100	phospholipid-transporting ATPase, putative	PY17X_1440800	phospholipid-transporting ATPase, putative	PCHAS_1440300	phospholipid-transporting ATPase, putative	PBANKA_1438300	phospholipid-transporting ATPase, putative	PmUG01_14057700	phospholipid-transporting ATPase, putative	PF3D7_1223400	phospholipid-transporting ATPase, putative	PRCDC_1222700	phospholipid-transporting ATPase, putative
547	11	13	PcyM_1443400	DNA gyrase subunit A, putative	PVP01_1441500	DNA gyrase subunit A, putative	PKNH_1442500	DNA gyrase subunit A, putative	PCOAT2_000695300	DNA gyrase subunit A, putative	PocGH01_14049000	DNA gyrase subunit A, putative	PY17X_1440700	DNA gyrase subunit A, putative	PCHAS_1440200	DNA gyrase subunit A, putative	PBANKA_1438200	DNA gyrase subunit A, putative	PmUG01_14057600	DNA gyrase subunit A, putative	PF3D7_1223300	DNA gyrase subunit A	PRCDC_1222600	DNA gyrase subunit A, putative
548	11	13	PcyM_1443300	nucleus export protein BRR6, putative	PVP01_1441400	nucleus export protein BRR6, putative	PKNH_1442400	nucleus export protein BRR6, putative	PCOAT2_000695400	nucleus export protein BRR6, putative	PocGH01_14048900	nucleus export protein BRR6, putative	PY17X_1440600	nucleus export protein BRR6, putative	PCHAS_1440100	nucleus export protein BRR6, putative	PBANKA_1438100	nucleus export protein BRR6, putative	PmUG01_14057500	nucleus export protein BRR6, putative	PF3D7_1223200	nucleus export protein BRR6, putative	PRCDC_1222500	nucleus export protein BRR6, putative
549	11	13	PcyM_1443200	CAMP-dependent protein kinase regulatory	PVP01_1441300	CAMP-dependent protein kinase regulatory	PKNH_1442300	CAMP-dependent protein kinase regulatory subunit,	PCOAT2_000695500	CAMP-dependent protein kinase regulatory subunit, putative	PocGH01_14048800	CAMP-dependent protein kinase regulatory subunit,	PY17X_1440500	CAMP-dependent protein kinase regulatory subunit,	PCHAS_1440000	CAMP-dependent protein kinase regulatory subunit,	PBANKA_1438000	CAMP-dependent protein kinase regulatory subunit,	PmUG01_14057400	CAMP-dependent protein kinase regulatory subunit,	PF3D7_1223100	cAMP-dependent protein kinase regulatory subunit	PRCDC_1222400	cAMP-dependent protein kinase regulatory subunit
550	11	13	PcyM_1443100	conserved Plasmodium protein, unknown function	PVP01_1441200	conserved Plasmodium protein, unknown function	PKNH_1442200	conserved Plasmodium protein, unknown function	PCOAT2_000695600	conserved Plasmodium protein, unknown function	PocGH01_14048700	conserved Plasmodium protein, unknown function	PY17X_1440400	conserved Plasmodium protein, unknown function	PCHAS_1439900	conserved Plasmodium protein, unknown function	PBANKA_1437900	conserved Plasmodium protein, unknown function	PmUG01_14057300	conserved Plasmodium protein, unknown function	PF3D7_1223000	conserved Plasmodium protein, unknown function	PRCDC_1222300	conserved Plasmodium protein, unknown function
551	11	13	PcyM_1443000	conserved Plasmodium protein, unknown function	PVP01_1441100	conserved Plasmodium protein, unknown function	PKNH_1442100	conserved Plasmodium protein, unknown function	PCOAT2_000695700	conserved Plasmodium protein, unknown function	PocGH01_14048600	conserved Plasmodium protein, unknown function	PY17X_1440300	conserved Plasmodium protein, unknown function	PCHAS_1439800	conserved Plasmodium protein, unknown function	PBANKA_1437800	conserved Plasmodium protein, unknown function	PmUG01_14057200	conserved Plasmodium protein, unknown function	PF3D7_1222900	conserved Plasmodium protein, unknown function	PRCDC_1222200	conserved Plasmodium protein, unknown function
552	11	13	PcyM_1442800	conserved Plasmodium protein, unknown function,	PVP01_1441000	conserved Plasmodium protein, unknown function	PKNH_1442000	conserved Plasmodium protein, unknown function	PCOAT2_000695800	conserved Plasmodium protein, unknown function	PocGH01_14048500	conserved Plasmodium protein, unknown function	PY17X_1440200	conserved Plasmodium protein, unknown function	PCHAS_1439700	conserved Plasmodium protein, unknown function	PBANKA_1437700	conserved Plasmodium protein, unknown function	PmUG01_14057100	conserved Plasmodium protein, unknown function	PF3D7_1222800	conserved Plasmodium protein, unknown function	PRCDC_1222100	conserved Plasmodium protein, unknown function
553	11	13	PcyM_1442700	glideosome-associated protein 45, putative	PVP01_1440900	glideosome-associated protein 45, putative	PKNH_1441800	glideosome-associated protein 45, putative	PCOAT2_000696000	glideosome-associated protein 45, putative	PocGH01_14048400	glideosome-associated protein 45, putative	PY17X_1440100	glideosome-associated protein 45, putative	PCHAS_1439600	glideosome-associated protein 45, putative	PBANKA_1437600	glideosome-associated protein 45, putative	PmUG01_14057000	glideosome-associated protein 45, putative	PF3D7_1222700	glideosome-associated protein 45	PRCDC_1222000	glideosome-associated protein 45
554	11	13	PcyM_1442600	transcription factor with AP2 domain(s),	PVP01_1440800	transcription factor with AP2 domain(s),	PKNH_1441700	transcription factor with AP2 domain(s),	PCOAT2_000696100	transcription factor with AP2 domain(s), putative	PocGH01_14048300	transcription factor with AP2 domain(s),	PY17X_1440000	transcription factor with AP2 domain(s),	PCHAS_1439500	transcription factor with AP2 domain(s),	PBANKA_1437500	transcription factor with AP2 domain(s)	PmUG01_14056900	transcription factor with AP2 domain(s),	PF3D7_1222600	transcription factor with AP2 domain(s)	PRCDC_1221900	transcription factor with AP2 domain(s)
555	11	13	PcyM_1442500	ATP-binding protein, putative	PVP01_1440700	ATP-binding protein, putative	PKNH_1441600	diphthine--ammonia ligase, putative	PCOAT2_000696200	diphthine--ammonia ligase, putative	PocGH01_14048200	diphthine--ammonia ligase, putative	PY17X_1439900	diphthine--ammonia ligase, putative	PCHAS_1439400	diphthine--ammonia ligase, putative	PBANKA_1437400	diphthine--ammonia ligase, putative	PmUG01_14056800	diphthine--ammonia ligase, putative	PF3D7_1222500	diphthine--ammonia ligase, putative	PRCDC_1221800	diphthine--ammonia ligase, putative
556	11	13	PcyM_1442200	conserved Plasmodium protein, unknown function	PVP01_1440400	conserved Plasmodium protein, unknown function	PKNH_1441200	conserved Plasmodium protein, unknown function	PCOAT2_000696500	conserved Plasmodium protein, unknown function	PocGH01_14047800	conserved Plasmodium protein, unknown function	PY17X_1439600	conserved Plasmodium protein, unknown function	PCHAS_1439200	conserved Plasmodium protein, unknown function	PBANKA_1437200	conserved Plasmodium protein, unknown function	PmUG01_14056400	conserved Plasmodium protein, unknown function	PF3D7_1222100	conserved Plasmodium protein, unknown function	PRCDC_1221400	conserved Plasmodium protein, unknown function
557	11	13	PcyM_1442000	conserved Plasmodium protein, unknown function	PVP01_1440200	conserved Plasmodium protein, unknown function	PKNH_1441000	conserved Plasmodium protein, unknown function	PCOAT2_000696700	conserved Plasmodium protein, unknown function	PocGH01_14047600	conserved Plasmodium protein, unknown function	PY17X_1439500	conserved Plasmodium protein, unknown function	PCHAS_1439100	conserved Plasmodium protein, unknown function	PBANKA_1437100	conserved Plasmodium protein, unknown function	PmUG01_14056200	conserved Plasmodium protein, unknown function	PF3D7_1221900	conserved Plasmodium membrane protein, unknown	PRCDC_1221200	conserved Plasmodium membrane protein, unknown
558	11	13	PcyM_1441900	conserved Plasmodium protein, unknown function	PVP01_1440100	conserved Plasmodium protein, unknown function	PKNH_1440900	hypothetical protein, conserved in Apicomplexan	PCOAT2_000696800	conserved Plasmodium protein, unknown function	PocGH01_14047500	conserved Plasmodium protein, unknown function	PY17X_1439400	conserved Plasmodium protein, unknown function	PCHAS_1439000	conserved Plasmodium protein, unknown function	PBANKA_1437000	conserved Plasmodium protein, unknown function	PmUG01_14056100	conserved Plasmodium protein, unknown function	PF3D7_1221800	conserved Plasmodium protein, unknown function	PRCDC_1221100	conserved Plasmodium protein, unknown function
559	11	13	PcyM_1441800	FbpA domain protein, putative	PVP01_1440000	FbpA domain protein, putative	PKNH_1440800	FbpA domain protein, putative	PCOAT2_000696900	FbpA domain protein, putative	PocGH01_14047400	FbpA domain protein, putative	PY17X_1439300	FbpA domain protein, putative	PCHAS_1438900	FbpA domain protein, putative	PBANKA_1436900	FbpA domain protein, putative	PmUG01_14056000	FbpA domain protein, putative	PF3D7_1221700	FbpA domain protein, putative	PRCDC_1221000	FbpA domain protein, putative
560	11	13	PcyM_1441700	conserved Plasmodium protein, unknown function	PVP01_1439900	conserved Plasmodium protein, unknown function	PKNH_1440700	protein TSSC1, putative	PCOAT2_000697000	protein TSSC1, putative	PocGH01_14047300	protein TSSC1, putative	PY17X_1439200	protein TSSC1, putative	PCHAS_1438800	protein TSSC1, putative	PBANKA_1436800	protein TSSC1, putative	PmUG01_14055900	protein TSSC1, putative	PF3D7_1221600	protein TSSC1, putative	PRCDC_1220900	protein TSSC1, putative
561	11	13	PcyM_1441600	conserved Plasmodium protein, unknown function	PVP01_1439800	conserved Plasmodium protein, unknown function	PKNH_1440600	conserved Plasmodium protein, unknown function	PCOAT2_000697100	conserved Plasmodium protein, unknown function	PocGH01_14047200	conserved Plasmodium protein, unknown function	PY17X_1439100	conserved Plasmodium protein, unknown function	PCHAS_1438700	conserved Plasmodium protein, unknown function	PBANKA_1436700	conserved Plasmodium protein, unknown function	PmUG01_14055800	conserved Plasmodium protein, unknown function	PF3D7_1221500	conserved Plasmodium protein, unknown function	PRCDC_1220800	conserved Plasmodium protein, unknown function
562	11	13	PcyM_1441500	inner membrane complex protein 1h, putative	PVP01_1439700	inner membrane complex protein 1h, putative	PKNH_1440500	inner membrane complex protein 1h, putative	PCOAT2_000697200	inner membrane complex protein 1h, putative	PocGH01_14047100	inner membrane complex protein 1h, putative	PY17X_1439000	inner membrane complex protein 1h, putative	PCHAS_1438600	inner membrane complex protein 1h, putative	PBANKA_1436600	inner membrane complex protein 1h	PmUG01_14055700	inner membrane complex protein 1h, putative	PF3D7_1221400	inner membrane complex protein 1h, putative	PRCDC_1220700	inner membrane complex protein 1h, putative
563	11	13	PcyM_1441300	conserved Plasmodium protein, unknown function	PVP01_1439600	conserved Plasmodium protein, unknown function	PKNH_1440400	conserved Plasmodium protein, unknown function	PCOAT2_000697300	conserved Plasmodium protein, unknown function	PocGH01_14047000	conserved Plasmodium protein, unknown function	PY17X_1438900	conserved Plasmodium protein, unknown function	PCHAS_1438500	conserved Plasmodium protein, unknown function	PBANKA_1436500	conserved Plasmodium protein, unknown function	PmUG01_14055600	conserved Plasmodium protein, unknown function	PF3D7_1221300	conserved Plasmodium protein, unknown function	PRCDC_1220600	conserved Plasmodium protein, unknown function
564	11	13	PcyM_1441200	conserved Plasmodium protein, unknown function	PVP01_1439500	conserved Plasmodium protein, unknown function	PKNH_1440300	conserved Plasmodium protein, unknown function	PCOAT2_000697400	conserved Plasmodium protein, unknown function	PocGH01_14046900	conserved Plasmodium protein, unknown function	PY17X_1438800	conserved Plasmodium protein, unknown function	PCHAS_1438400	conserved Plasmodium protein, unknown function	PBANKA_1436400	conserved Plasmodium protein, unknown function	PmUG01_14055500	conserved Plasmodium protein, unknown function	PF3D7_1221200	conserved Plasmodium protein, unknown function	PRCDC_1220500	conserved Plasmodium protein, unknown function
565	11	13	PcyM_1441100	conserved Plasmodium protein, unknown function	PVP01_1439400	conserved Plasmodium protein, unknown function	PKNH_1440200	conserved Plasmodium protein, unknown function	PCOAT2_000697500	conserved Plasmodium protein, unknown function	PocGH01_14046800	conserved Plasmodium protein, unknown function	PY17X_1438700	conserved Plasmodium protein, unknown function	PCHAS_1438300	conserved Plasmodium protein, unknown function	PBANKA_1436300	conserved Plasmodium protein, unknown function	PmUG01_14055400	conserved Plasmodium protein, unknown function	PF3D7_1221100	conserved Plasmodium protein, unknown function	PRCDC_1220400	conserved Plasmodium protein, unknown function
566	11	13	PcyM_1441000	histone-lysine N-methyltransferase, H3 lysine-4	PVP01_1439300	histone-lysine N-methyltransferase, H3 lysine-4	PKNH_1440100	histone-lysine N-methyltransferase, H3 lysine-4	PCOAT2_000697600	histone-lysine N-methyltransferase, H3 lysine-4 specific, putative	PocGH01_14046700	histone-lysine N-methyltransferase, H3 lysine-4	PY17X_1438600	histone-lysine N-methyltransferase, H3 lysine-4	PCHAS_1438200	histone-lysine N-methyltransferase, H3 lysine-4	PBANKA_1436200	histone-lysine N-methyltransferase, H3 lysine-4	PmUG01_14055300	histone-lysine N-methyltransferase, H3 lysine-4	PF3D7_1221000	histone-lysine N-methyltransferase, H3 lysine-4	PRCDC_1220300	histone-lysine N-methyltransferase, H3 lysine-4
567	11	13	PcyM_1440900	heterochromatin protein 1, putative	PVP01_1439200	heterochromatin protein 1, putative	PKNH_1440000	heterochromatin protein 1, putative	PCOAT2_000697700	heterochromatin protein 1, putative	PocGH01_14046600	heterochromatin protein 1, putative	PY17X_1438500	heterochromatin protein 1, putative	PCHAS_1438100	heterochromatin protein 1, putative	PBANKA_1436100	heterochromatin protein 1, putative	PmUG01_14055200	heterochromatin protein 1, putative	PF3D7_1220900	heterochromatin protein 1	PRCDC_1220200	heterochromatin protein 1, putative
568	11	13	PcyM_1440800	conserved Plasmodium protein, unknown function	PVP01_1439100	conserved Plasmodium protein, unknown function	PKNH_1439900	conserved Plasmodium protein, unknown function	PCOAT2_000697800	conserved Plasmodium protein, unknown function	PocGH01_14046500	conserved Plasmodium protein, unknown function	PY17X_1438300	conserved Plasmodium protein, unknown function	PCHAS_1437900	conserved Plasmodium protein, unknown function	PBANKA_1435900	conserved Plasmodium protein, unknown function	PmUG01_14055100	conserved Plasmodium protein, unknown function	PF3D7_1220700	conserved Plasmodium protein, unknown function	PRCDC_1220000	conserved Plasmodium protein, unknown function
569	11	13	PcyM_1440700	conserved Plasmodium protein, unknown function	PVP01_1439000	conserved Plasmodium protein, unknown function	PKNH_1439800	conserved Plasmodium protein, unknown function	PCOAT2_000698000	conserved Plasmodium protein, unknown function	PocGH01_14046400	conserved Plasmodium protein, unknown function	PY17X_1438200	conserved Plasmodium protein, unknown function	PCHAS_1437800	conserved Plasmodium protein, unknown function	PBANKA_1435800	conserved Plasmodium protein, unknown function	PmUG01_14055000	conserved Plasmodium protein, unknown function	PF3D7_1220600	conserved Plasmodium protein, unknown function	PRCDC_1219900	conserved Plasmodium protein, unknown function
570	11	13	PcyM_1440600	ribosome biogenesis protein TSR3, putative	PVP01_1438900	ribosome biogenesis protein TSR3, putative	PKNH_1439700	ribosome biogenesis protein TSR3, putative	PCOAT2_000698100	ribosome biogenesis protein TSR3, putative	PocGH01_14046300	ribosome biogenesis protein TSR3, putative	PY17X_1438100	ribosome biogenesis protein TSR3, putative	PCHAS_1437700	ribosome biogenesis protein TSR3, putative	PBANKA_1435700	ribosome biogenesis protein TSR3, putative	PmUG01_14054900	ribosome biogenesis protein TSR3, putative	PF3D7_1220500	ribosome biogenesis protein TSR3, putative	PRCDC_1219800	ribosome biogenesis protein TSR3, putative
571	11	13	PcyM_1440500	debranching enzyme-associated ribonuclease,	PVP01_1438800	debranching enzyme-associated ribonuclease,	PKNH_1439600	debranching enzyme-associated ribonuclease,	PCOAT2_000698200	debranching enzyme-associated ribonuclease, putative	PocGH01_14046200	debranching enzyme-associated ribonuclease,	PY17X_1438000	debranching enzyme-associated ribonuclease,	PCHAS_1437600	debranching enzyme-associated ribonuclease,	PBANKA_1435600	debranching enzyme-associated ribonuclease,	PmUG01_14054800	debranching enzyme-associated ribonuclease,	PF3D7_1220400	debranching enzyme-associated ribonuclease,	PRCDC_1219700	debranching enzyme-associated ribonuclease,
572	11	13	PcyM_1440400	cell cycle associated protein, putative	PVP01_1438700	cell cycle associated protein, putative	PKNH_1439500	conserved Plasmodium protein, unknown function	PCOAT2_000698300	cell cycle associated protein, putative	PocGH01_14046100	cell cycle associated protein, putative	PY17X_1437900	conserved Plasmodium protein, unknown function	PCHAS_1437500	conserved Plasmodium protein, unknown function	PBANKA_1435500	conserved Plasmodium protein, unknown function	PmUG01_14054700	cell cycle associated protein, putative	PF3D7_1220300	cell cycle associated protein, putative	PRCDC_1219600	cell cycle associated protein, putative
573	11	13	PcyM_1440300	conserved Plasmodium protein, unknown function	PVP01_1438600	conserved Plasmodium protein, unknown function	PKNH_1439400	conserved Plasmodium protein, unknown function	PCOAT2_000698400	conserved Plasmodium protein, unknown function	PocGH01_14046000	conserved Plasmodium protein, unknown function	PY17X_1437800	conserved Plasmodium protein, unknown function	PCHAS_1437400	conserved Plasmodium protein, unknown function	PBANKA_1435400	conserved Plasmodium protein, unknown function	PmUG01_14054600	conserved Plasmodium protein, unknown function	PF3D7_1220200	conserved Plasmodium protein, unknown function,	PRCDC_1219500	conserved Plasmodium protein, unknown function,
574	11	13	PcyM_1440200	pre-mRNA splicing factor PRP17, putative	PVP01_1438500	pre-mRNA splicing factor PRP17, putative	PKNH_1439300	pre-mRNA-processing factor 17, putative	PCOAT2_000698500	pre-mRNA-processing factor 17, putative	PocGH01_14045900	pre-mRNA-processing factor 17, putative	PY17X_1437700	pre-mRNA-processing factor 17, putative	PCHAS_1437300	pre-mRNA-processing factor 17, putative	PBANKA_1435300	pre-mRNA-processing factor 17, putative	PmUG01_14054500	pre-mRNA-processing factor 17, putative	PF3D7_1220100	pre-mRNA-processing factor 17, putative	PRCDC_1219400	pre-mRNA-processing factor 17, putative
575	11	13	PcyM_1440100	conserved Plasmodium protein, unknown function	PVP01_1438400	conserved Plasmodium protein, unknown function	PKNH_1439200	zinc finger protein, putative	PCOAT2_000698600	conserved Plasmodium protein, unknown function	PocGH01_14045800	zinc finger protein, putative	PY17X_1437600	zinc finger protein, putative	PCHAS_1437200	zinc finger protein, putative	PBANKA_1435200	zinc finger protein, putative	PmUG01_14054400	zinc finger protein, putative	PF3D7_1220000	zinc finger protein, putative	PRCDC_1219300	zinc finger protein, putative
576	11	13	PcyM_1440000	D-ribulose-5-phosphate 3-epimerase, putative	PVP01_1438300	D-ribulose-5-phosphate 3-epimerase, putative	PKNH_1439100	ribulose-phosphate 3-epimerase, putative	PCOAT2_000698700	D-ribulose-5-phosphate 3-epimerase, putative	PocGH01_14045700	ribulose-phosphate 3-epimerase, putative	PY17X_1437500	ribulose-phosphate 3-epimerase, putative	PCHAS_1437100	ribulose-phosphate 3-epimerase, putative	PBANKA_1435100	ribulose-phosphate 3-epimerase, putative	PmUG01_14054300	ribulose-phosphate 3-epimerase, putative	PF3D7_1219900	ribulose-phosphate 3-epimerase, putative	PRCDC_1219200	ribulose-phosphate 3-epimerase, putative
577	11	13	PcyM_1439800	raf kinase inhibitor, putative	PVP01_1438100	raf kinase inhibitor, putative	PKNH_1438900	raf kinase inhibitor, putative	PCOAT2_000698900	raf kinase inhibitor, putative	PocGH01_14045500	raf kinase inhibitor, putative	PY17X_1437300	raf kinase inhibitor, putative	PCHAS_1436900	raf kinase inhibitor, putative	PBANKA_1434900	raf kinase inhibitor, putative	PmUG01_14054100	raf kinase inhibitor, putative	PF3D7_1219700	raf kinase inhibitor	PRCDC_1219000	raf kinase inhibitor, putative
578	11	13	PcyM_1439700	aminophospholipid-transporting P-ATPase,	PVP01_1438000	aminophospholipid-transporting P-ATPase,	PKNH_1438800	aminophospholipid-transporting P-ATPase,	PCOAT2_000699000	aminophospholipid-transporting P-ATPase, putative	PocGH01_14045400	aminophospholipid-transporting P-ATPase,	PY17X_1437200	aminophospholipid-transporting P-ATPase,	PCHAS_1436800	aminophospholipid-transporting P-ATPase,	PBANKA_1434800	aminophospholipid-transporting P-ATPase,	PmUG01_14054000	aminophospholipid-transporting P-ATPase,	PF3D7_1219600	aminophospholipid-transporting P-ATPase	PRCDC_1218900	aminophospholipid-transporting P-ATPase
579	11	13	PcyM_1439600	clathrin heavy chain, putative	PVP01_1437900	clathrin heavy chain, putative	PKNH_1438700	clathrin heavy chain, putative	PCOAT2_000699100	clathrin heavy chain, putative	PocGH01_14045300	clathrin heavy chain, putative	PY17X_1437100	clathrin heavy chain, putative	PCHAS_1436700	clathrin heavy chain, putative	PBANKA_1434700	clathrin heavy chain, putative	PmUG01_14053900	clathrin heavy chain, putative	PF3D7_1219100	clathrin heavy chain, putative	PRCDC_1218400	clathrin heavy chain, putative
580	11	13	PcyM_1439400	formin 2, putative	PVP01_1437800	formin 2, putative	PKNH_1438600	formin 2, putative	PCOAT2_000699200	formin 2, putative	PocGH01_14045200	formin 2, putative	PY17X_1437000	formin 2, putative	PCHAS_1436600	formin 2, putative	PBANKA_1434600	formin 2, putative	PmUG01_14053800	formin 2, putative	PF3D7_1219000	formin 2	PRCDC_1218300	formin 2, putative
581	11	13	PcyM_1439300	conserved Plasmodium protein, unknown function	PVP01_1437700	conserved Plasmodium protein, unknown function	PKNH_1438500	conserved Plasmodium protein, unknown function	PCOAT2_000699300	conserved Plasmodium protein, unknown function	PocGH01_14045100	conserved Plasmodium protein, unknown function	PY17X_1436900	conserved Plasmodium protein, unknown function	PCHAS_1436500	conserved Plasmodium protein, unknown function	PBANKA_1434500	conserved Plasmodium protein, unknown function	PmUG01_14053700	conserved Plasmodium protein, unknown function	PF3D7_1218900	conserved Plasmodium protein, unknown function	PRCDC_1218200	conserved Plasmodium protein, unknown function
582	11	13	PcyM_1439200	secreted ookinete protein, putative	PVP01_1437600	secreted ookinete protein, putative	PKNH_1438400	secreted ookinete protein, putative	PCOAT2_000699400	secreted ookinete protein, putative	PocGH01_14045000	secreted ookinete protein, putative	PY17X_1436800	secreted ookinete protein, putative	PCHAS_1436400	secreted ookinete protein, putative	PBANKA_1434400	secreted ookinete protein, putative	PmUG01_14053600	secreted ookinete protein, putative	PF3D7_1218800	secreted ookinete protein, putative	PRCDC_1218100	secreted ookinete protein, putative
583	11	13	PcyM_1439100	conserved Plasmodium protein, unknown function	PVP01_1437500	conserved Plasmodium protein, unknown function	PKNH_1438300	conserved Plasmodium protein, unknown function	PCOAT2_000699500	conserved Plasmodium protein, unknown function	PocGH01_14044900	conserved Plasmodium protein, unknown function	PY17X_1436700	conserved Plasmodium protein, unknown function	PCHAS_1436300	conserved Plasmodium protein, unknown function	PBANKA_1434300	conserved Plasmodium protein, unknown function	PmUG01_14053500	conserved Plasmodium protein, unknown function	PF3D7_1218700	conserved Plasmodium protein, unknown function	PRCDC_1218000	conserved Plasmodium protein, unknown function
584	11	13	PcyM_1439000	arginyl-tRNA synthetase, putative	PVP01_1437400	arginyl-tRNA synthetase, putative	PKNH_1438200	arginine--tRNA ligase, putative	PCOAT2_000699600	arginyl-tRNA synthetase, putative	PocGH01_14044800	arginyl-tRNA synthetase, putative	PY17X_1436600	arginine--tRNA ligase, putative	PCHAS_1436200	arginine--tRNA ligase, putative	PBANKA_1434200	arginine--tRNA ligase, putative	PmUG01_14053400	arginyl-tRNA synthetase, putative	PF3D7_1218600	arginine--tRNA ligase, putative	PRCDC_1217900	arginine--tRNA ligase, putative
585	11	13	PcyM_1438900	conserved Plasmodium protein, unknown function	PVP01_1437300	conserved Plasmodium protein, unknown function	PKNH_1438100	conserved Plasmodium protein, unknown function	PCOAT2_000699700	conserved Plasmodium protein, unknown function	PocGH01_14044700	conserved Plasmodium protein, unknown function	PY17X_1436500	conserved Plasmodium protein, unknown function	PCHAS_1436100	conserved Plasmodium protein, unknown function	PBANKA_1434100	conserved Plasmodium protein, unknown function	PmUG01_14053300	conserved Plasmodium protein, unknown function	PF3D7_1218500	conserved Plasmodium protein, unknown function	PRCDC_1217800	conserved Plasmodium protein, unknown function
586	11	13	PcyM_1438800	triose or hexose phosphate/phosphate	PVP01_1437200	triose or hexose phosphate/phosphate	PKNH_1438000	transporter, putative	PCOAT2_000699800	triose or hexose phosphate/phosphate translocator, putative	PocGH01_14044600	triose or hexose phosphate/phosphate	PY17X_1436400	phosphate translocator, putative	PCHAS_1436000	phosphate translocator, putative	PBANKA_1434000	phosphate translocator, putative	PmUG01_14053200	triose or hexose phosphate/phosphate	PF3D7_1218400	triose or hexose phosphate/phosphate	PRCDC_1217700	triose or hexose phosphate/phosphate
587	11	13	PcyM_1438600	AP-2 complex subunit mu, putative	PVP01_1437100	AP-2 complex subunit mu, putative	PKNH_1437900	AP-2 complex subunit mu, putative	PCOAT2_000699900	AP-2 complex subunit mu, putative	PocGH01_14044500	AP-2 complex subunit mu, putative	PY17X_1436300	AP-2 complex subunit mu, putative	PCHAS_1435900	AP-2 complex subunit mu, putative	PBANKA_1433900	AP-2 complex subunit mu, putative	PmUG01_14053100	AP-2 complex subunit mu, putative	PF3D7_1218300	AP-2 complex subunit mu, putative	PRCDC_1217600	AP-2 complex subunit mu, putative
588	11	13	PcyM_1438500	conserved Plasmodium protein, unknown function	PVP01_1437000	conserved Plasmodium protein, unknown function	PKNH_1437800	conserved Plasmodium protein, unknown function	PCOAT2_000700000	conserved Plasmodium protein, unknown function	PocGH01_14044400	conserved Plasmodium protein, unknown function	PY17X_1436200	conserved Plasmodium protein, unknown function	PCHAS_1435800	conserved Plasmodium protein, unknown function	PBANKA_1433800	conserved Plasmodium protein, unknown function	PmUG01_14053000	conserved Plasmodium protein, unknown function	PF3D7_1218200	conserved Plasmodium protein, unknown function	PRCDC_1217500	conserved Plasmodium protein, unknown function
589	11	13	PcyM_1438400	conserved Plasmodium protein, unknown function	PVP01_1436900	conserved Plasmodium protein, unknown function	PKNH_1437700	conserved Plasmodium protein, unknown function	PCOAT2_000700100	conserved Plasmodium protein, unknown function	PocGH01_14044100	conserved Plasmodium protein, unknown function	PY17X_1436100	conserved Plasmodium protein, unknown function	PCHAS_1435700	conserved Plasmodium protein, unknown function	PBANKA_1433700	conserved Plasmodium protein, unknown function	PmUG01_14052900	conserved Plasmodium protein, unknown function	PF3D7_1218100	conserved Plasmodium protein, unknown function	PRCDC_1217400	conserved Plasmodium protein, unknown function
590	11	13	PcyM_1438300	thrombospondin-related apical membrane protein,	PVP01_1436800	thrombospondin-related apical membrane protein,	PKNH_1437600	thrombospondin-related apical membrane protein	PCOAT2_000700200	thrombospondin-related apical membrane protein, putative	PocGH01_14044200	thrombospondin-related apical membrane protein,	PY17X_1436000	thrombospondin-related apical membrane protein	PCHAS_1435600	thrombospondin-related apical membrane protein,	PBANKA_1433600	thrombospondin-related apical membrane protein	PmUG01_14052800	thrombospondin-related apical membrane protein,	PF3D7_1218000	thrombospondin-related apical membrane protein	PRCDC_1217300	thrombospondin-related apical membrane protein
591	11	13	PcyM_1438200	conserved Plasmodium protein, unknown function	PVP01_1436700	conserved Plasmodium protein, unknown function	PKNH_1437500	PPPDE peptidase domain-containing protein,	PCOAT2_000700300	conserved Plasmodium protein, unknown function	PocGH01_14044000	PPPDE peptidase domain-containing protein,	PY17X_1435900	PPPDE peptidase domain-containing protein,	PCHAS_1435500	PPPDE peptidase domain-containing protein,	PBANKA_1433500	PPPDE peptidase domain-containing protein,	PmUG01_14052700	PPPDE peptidase domain-containing protein,	PF3D7_1217900	PPPDE peptidase domain-containing protein,	PRCDC_1217200	PPPDE peptidase domain-containing protein,
592	11	13	PcyM_1438100	zinc finger protein, putative	PVP01_1436600	zinc finger protein, putative	PKNH_1437400	diphthamide biosynthesis protein 3, putative	PCOAT2_000700400	diphthamide biosynthesis protein 3, putative	PocGH01_14043900	diphthamide biosynthesis protein 3, putative	PY17X_1435800	diphthamide biosynthesis protein 3, putative	PCHAS_1435400	diphthamide biosynthesis protein 3, putative	PBANKA_1433400	diphthamide biosynthesis protein 3, putative	PmUG01_14052600	diphthamide biosynthesis protein 3, putative	PF3D7_1217800	diphthamide biosynthesis protein 3, putative	PRCDC_1217100	diphthamide biosynthesis protein 3, putative
593	11	13	PcyM_1438000	conserved Plasmodium protein, unknown function	PVP01_1436500	conserved Plasmodium protein, unknown function	PKNH_1437300	conserved Plasmodium protein, unknown function	PCOAT2_000700500	conserved Plasmodium protein, unknown function	PocGH01_14043800	conserved Plasmodium protein, unknown function	PY17X_1435700	conserved Plasmodium protein, unknown function	PCHAS_1435300	conserved Plasmodium protein, unknown function	PBANKA_1433300	conserved Plasmodium protein, unknown function	PmUG01_14052500	conserved Plasmodium protein, unknown function	PF3D7_1217700	conserved Plasmodium protein, unknown function	PRCDC_1217000	conserved Plasmodium protein, unknown function
594	11	13	PcyM_1437900	anaphase promoting complex subunit 10, putative	PVP01_1436400	anaphase promoting complex subunit 10, putative	PKNH_1437200	anaphase-promoting complex subunit 10, putative	PCOAT2_000700600	anaphase-promoting complex subunit 10, putative	PocGH01_14043700	anaphase-promoting complex subunit 10, putative	PY17X_1435600	anaphase-promoting complex subunit 10, putative	PCHAS_1435200	anaphase-promoting complex subunit 10, putative	PBANKA_1433200	anaphase-promoting complex subunit 10, putative	PmUG01_14052400	anaphase-promoting complex subunit 10, putative	PF3D7_1217600	anaphase-promoting complex subunit 10, putative	PRCDC_1216900	anaphase-promoting complex subunit 10, putative
595	11	13	PcyM_1437800	conserved Plasmodium protein, unknown function	PVP01_1436300	conserved Plasmodium protein, unknown function	PKNH_1437100	conserved Plasmodium protein, unknown function	PCOAT2_000700700	conserved Plasmodium protein, unknown function	PocGH01_14043600	conserved Plasmodium protein, unknown function	PY17X_1435500	conserved Plasmodium protein, unknown function	PCHAS_1435100	conserved Plasmodium protein, unknown function	PBANKA_1433100	conserved Plasmodium protein, unknown function	PmUG01_14052300	conserved Plasmodium protein, unknown function	PF3D7_1217500	conserved Plasmodium protein, unknown function	PRCDC_1216800	conserved Plasmodium protein, unknown function
596	11	13	PcyM_1437700	conserved Plasmodium protein, unknown function	PVP01_1436200	conserved Plasmodium protein, unknown function	PKNH_1437000	conserved Plasmodium protein, unknown function	PCOAT2_000700800	conserved Plasmodium protein, unknown function	PocGH01_14043500	conserved Plasmodium protein, unknown function	PY17X_1435400	conserved Plasmodium protein, unknown function	PCHAS_1435000	conserved Plasmodium protein, unknown function	PBANKA_1433000	conserved Plasmodium protein, unknown function	PmUG01_14052200	conserved Plasmodium protein, unknown function	PF3D7_1217400	conserved Plasmodium protein, unknown function	PRCDC_1216700	conserved Plasmodium protein, unknown function
597	11	13	PcyM_1437600	GTP-binding protein, putative	PVP01_1436100	GTP-binding protein, putative	PKNH_1436900	GTP-binding protein, putative	PCOAT2_000700900	GTP-binding protein, putative	PocGH01_14043400	GTP-binding protein, putative	PY17X_1435300	GTP-binding protein, putative	PCHAS_1434900	GTP-binding protein, putative	PBANKA_1432900	GTP-binding protein, putative	PmUG01_14052100	GTP-binding protein, putative	PF3D7_1217300	GTP-binding protein, putative	PRCDC_1216600	GTP-binding protein, putative
598	11	13	PcyM_1437500	RNA-binding protein, putative	PVP01_1436000	RNA-binding protein, putative	PKNH_1436800	multiple RNA-binding domain-containing protein 1,	PCOAT2_000701000	RNA-binding protein, putative	PocGH01_14043300	multiple RNA-binding domain-containing protein 1,	PY17X_1435200	multiple RNA-binding domain-containing protein 1,	PCHAS_1434800	multiple RNA-binding domain-containing protein 1,	PBANKA_1432800	multiple RNA-binding domain-containing protein 1,	PmUG01_14052000	multiple RNA-binding domain-containing protein 1,	PF3D7_1217200	multiple RNA-binding domain-containing protein 1,	PRCDC_1216500	multiple RNA-binding domain-containing protein 1,
599	11	13	PcyM_1437400	meiotic recombination protein SPO11, putative	PVP01_1435900	meiotic recombination protein SPO11, putative	PKNH_1436700	meiotic recombination protein SPO11, putative	PCOAT2_000701100	meiotic recombination protein SPO11, putative	PocGH01_14043200	meiotic recombination protein SPO11, putative	PY17X_1435100	meiotic recombination protein SPO11, putative	PCHAS_1434700	meiotic recombination protein SPO11, putative	PBANKA_1432700	meiotic recombination protein SPO11, putative	PmUG01_14051900	meiotic recombination protein SPO11, putative	PF3D7_1217100	meiotic recombination protein SPO11, putative	PRCDC_1216400	meiotic recombination protein SPO11, putative
600	11	13	PcyM_1437300	conserved Plasmodium protein, unknown function	PVP01_1435800	conserved Plasmodium protein, unknown function	PKNH_1436600	conserved Plasmodium protein, unknown function	PCOAT2_000701200	conserved Plasmodium protein, unknown function	PocGH01_14043100	conserved Plasmodium protein, unknown function	PY17X_1435000	conserved Plasmodium protein, unknown function	PCHAS_1434600	conserved Plasmodium protein, unknown function	PBANKA_1432600	conserved Plasmodium protein, unknown function	PmUG01_14051800	conserved Plasmodium protein, unknown function	PF3D7_1217000	conserved Plasmodium protein, unknown function	PRCDC_1216300	conserved Plasmodium protein, unknown function
601	11	13	PcyM_1437200	DNA-binding chaperone, putative	PVP01_1435700	DNA-binding chaperone, putative	PKNH_1436500	DNA-binding chaperone, putative	PCOAT2_000701300	DNA-binding chaperone, putative	PocGH01_14043000	DNA-binding chaperone, putative	PY17X_1434900	DNA-binding chaperone, putative	PCHAS_1434500	DNA-binding chaperone, putative	PBANKA_1432500	DNA-binding chaperone, putative	PmUG01_14051700	DNA-binding chaperone, putative	PF3D7_1216900	DNA-binding chaperone, putative	PRCDC_1216200	DNA-binding chaperone, putative
602	11	13	PcyM_1437000	perforin-like protein 2	PVP01_1435500	perforin-like protein 2	PKNH_1436300	perforin-like protein 2	PCOAT2_000701500	perforin-like protein 2	PocGH01_14042800	perforin-like protein 2, putative	PY17X_1434700	perforin-like protein 2	PCHAS_1434400	perforin-like protein 2	PBANKA_1432400	perforin-like protein 2	PmUG01_14051500	perforin-like protein 2, putative	PF3D7_1216700	perforin-like protein 2	PRCDC_1216000	perforin-like protein 2
603	11	13	PcyM_1436900	cell traversal protein for ookinetes and	PVP01_1435400	cell traversal protein for ookinetes and	PKNH_1436200	cell traversal protein for ookinetes and	PCOAT2_000701600	cell traversal protein for ookinetes and sporozoites	PocGH01_14042700	cell traversal protein for ookinetes and	PY17X_1434600	cell traversal protein for ookinetes and	PCHAS_1434300	cell traversal protein for ookinetes and	PBANKA_1432300	cell traversal protein for ookinetes and	PmUG01_14051400	cell traversal protein for ookinetes and	PF3D7_1216600	cell traversal protein for ookinetes and	PRCDC_1215900	cell traversal protein for ookinetes and
604	11	13	PcyM_1436800	male development gene 1, putative	PVP01_1435300	male development gene 1, putative	PKNH_1436100	male development gene 1, putative	PCOAT2_000701700	male development gene 1, putative	PocGH01_14042600	male development gene 1, putative	PY17X_1434500	male development gene 1, putative	PCHAS_1434200	male development gene 1, putative	PBANKA_1432200	male development gene 1	PmUG01_14051300	male development gene 1, putative	PF3D7_1216500	protein of early gametocyte 3	PRCDC_1215800	male development gene 1, putative
605	11	13	PcyM_1436700	conserved Plasmodium protein, unknown function	PVP01_1435200	conserved Plasmodium protein, unknown function	PKNH_1436000	conserved Plasmodium protein, unknown function	PCOAT2_000701800	conserved Plasmodium protein, unknown function	PocGH01_14042500	conserved Plasmodium protein, unknown function	PY17X_1434400	conserved Plasmodium protein, unknown function	PCHAS_1434100	conserved Plasmodium protein, unknown function	PBANKA_1432100	conserved Plasmodium protein, unknown function	PmUG01_14051200	conserved Plasmodium protein, unknown function	PF3D7_1216400	conserved Plasmodium membrane protein, unknown	PRCDC_1215700	conserved Plasmodium membrane protein, unknown
606	11	13	PcyM_1436600	signal recognition particle subunit SRP19,	PVP01_1435100	signal recognition particle subunit SRP19,	PKNH_1435900	signal recognition particle subunit SRP19,	PCOAT2_000701900	signal recognition particle subunit SRP19, putative	PocGH01_14042400	signal recognition particle subunit SRP19,	PY17X_1434300	signal recognition particle subunit SRP19,	PCHAS_1434000	signal recognition particle subunit SRP19,	PBANKA_1432000	signal recognition particle subunit SRP19,	PmUG01_14051100	signal recognition particle subunit SRP19,	PF3D7_1216300	signal recognition particle subunit SRP19	PRCDC_1215600	signal recognition particle subunit SRP19,
607	11	13	PcyM_1436500	glycerol-3-phosphate dehydrogenase, putative	PVP01_1435000	glycerol-3-phosphate dehydrogenase, putative	PKNH_1435700	glycerol-3-phosphate dehydrogenase, putative	PCOAT2_000702600	glycerol-3-phosphate dehydrogenase, putative	PocGH01_14042300	glycerol-3-phosphate dehydrogenase, putative	PY17X_1434200	glycerol-3-phosphate dehydrogenase, putative	PCHAS_1433900	glycerol-3-phosphate dehydrogenase, putative	PBANKA_1431900	glycerol-3-phosphate dehydrogenase, putative	PmUG01_14051000	glycerol-3-phosphate dehydrogenase, putative	PF3D7_1216200	glycerol-3-phosphate dehydrogenase, putative	PRCDC_1215500	glycerol-3-phosphate dehydrogenase, putative
608	11	13	PcyM_1436400	conserved Plasmodium protein, unknown function	PVP01_1434900	conserved Plasmodium protein, unknown function	PKNH_1435600	conserved Plasmodium protein, unknown function	PCOAT2_000702700	conserved Plasmodium protein, unknown function	PocGH01_14042200	conserved Plasmodium protein, unknown function	PY17X_1434100	conserved Plasmodium protein, unknown function	PCHAS_1433800	conserved Plasmodium protein, unknown function	PBANKA_1431800	conserved Plasmodium protein, unknown function	PmUG01_14050900	conserved Plasmodium protein, unknown function	PF3D7_1216100	conserved Plasmodium membrane protein, unknown	PRCDC_1215400	conserved Plasmodium membrane protein, unknown
609	11	13	PcyM_1436300	serine--tRNA ligase, putative	PVP01_1434800	serine--tRNA ligase, putative	PKNH_1435500	serine--tRNA ligase, putative	PCOAT2_000702800	serine--tRNA ligase, putative	PocGH01_14042100	serine--tRNA ligase, putative	PY17X_1434000	serine--tRNA ligase, putative	PCHAS_1433700	serine--tRNA ligase, putative	PBANKA_1431700	serine--tRNA ligase, putative	PmUG01_14050800	serine--tRNA ligase, putative	PF3D7_1216000	serine--tRNA ligase, putative	PRCDC_1215300	serine--tRNA ligase, putative
610	11	13	PcyM_1436200	serpentine receptor, putative	PVP01_1434700	serpentine receptor, putative	PKNH_1435400	serpentine receptor, putative	PCOAT2_000702900	serpentine receptor, putative	PocGH01_14042000	serpentine receptor, putative	PY17X_1433900	serpentine receptor, putative	PCHAS_1433600	serpentine receptor, putative	PBANKA_1431600	serpentine receptor, putative	PmUG01_14050700	serpentine receptor, putative	PF3D7_1215900	serpentine receptor, putative	PRCDC_1215200	serpentine receptor, putative
611	11	13	PcyM_1436100	conserved Plasmodium protein, unknown function	PVP01_1434600	conserved Plasmodium protein, unknown function	PKNH_1435300	conserved Plasmodium protein, unknown function	PCOAT2_000703000	conserved Plasmodium protein, unknown function	PocGH01_14041900	conserved Plasmodium protein, unknown function	PY17X_1433800	conserved Plasmodium protein, unknown function	PCHAS_1433500	conserved Plasmodium protein, unknown function	PBANKA_1431500	conserved Plasmodium protein, unknown function	PmUG01_14050600	conserved Plasmodium protein, unknown function	PF3D7_1215800	conserved Plasmodium protein, unknown function	PRCDC_1215100	conserved Plasmodium protein, unknown function
612	11	13	PcyM_1436000	conserved Plasmodium protein, unknown function	PVP01_1434500	conserved Plasmodium protein, unknown function	PKNH_1435200	conserved Plasmodium protein, unknown function	PCOAT2_000703100	conserved Plasmodium protein, unknown function	PocGH01_14041800	conserved Plasmodium protein, unknown function	PY17X_1433700	conserved Plasmodium protein, unknown function	PCHAS_1433400	conserved Plasmodium protein, unknown function	PBANKA_1431400	conserved Plasmodium protein, unknown function	PmUG01_14050500	conserved Plasmodium protein, unknown function	PF3D7_1215700	conserved Plasmodium protein, unknown function	PRCDC_1215000	conserved Plasmodium protein, unknown function
613	11	13	PcyM_1435900	conserved Plasmodium protein, unknown function	PVP01_1434400	conserved Plasmodium protein, unknown function	PKNH_1435100	conserved Plasmodium protein, unknown function	PCOAT2_000703200	conserved Plasmodium protein, unknown function	PocGH01_14041700	conserved Plasmodium protein, unknown function	PY17X_1433600	conserved Plasmodium protein, unknown function	PCHAS_1433300	conserved Plasmodium protein, unknown function	PBANKA_1431300	conserved Plasmodium protein, unknown function	PmUG01_14050400	conserved Plasmodium protein, unknown function	PF3D7_1215600	conserved Plasmodium protein, unknown function	PRCDC_1214900	conserved Plasmodium protein, unknown function
614	11	13	PcyM_1435700	conserved Plasmodium protein, unknown function	PVP01_1434200	conserved Plasmodium protein, unknown function	PKNH_1434900	conserved Plasmodium protein, unknown function	PCOAT2_000703400	conserved Plasmodium protein, unknown function	PocGH01_14041500	conserved Plasmodium protein, unknown function	PY17X_1433400	conserved Plasmodium protein, unknown function	PCHAS_1433100	conserved Plasmodium protein, unknown function	PBANKA_1431100	conserved Plasmodium protein, unknown function	PmUG01_14050200	conserved Plasmodium protein, unknown function	PF3D7_1215400	conserved Plasmodium protein, unknown function	PRCDC_1214700	conserved Plasmodium protein, unknown function
615	11	13	PcyM_1435600	10 kDa chaperonin, putative	PVP01_1434100	10 kDa chaperonin, putative	PKNH_1434800	10 kDa chaperonin, putative	PCOAT2_000703500	10 kDa chaperonin, putative	PocGH01_14041400	10 kDa chaperonin, putative	PY17X_1433300	10 kDa chaperonin, putative	PCHAS_1432950	10 kDa chaperonin, putative	PBANKA_1431050	10 kDa chaperonin, putative	PmUG01_14050100	10 kDa chaperonin, putative	PF3D7_1215300	10 kDa chaperonin	PRCDC_1214600	10 kDa chaperonin
616	11	13	PcyM_1435500	peptidyl-prolyl cis-trans isomerase, putative	PVP01_1434000	peptidyl-prolyl cis-trans isomerase, putative	PKNH_1434700	peptidyl-prolyl cis-trans isomerase, putative	PCOAT2_000703600	peptidyl-prolyl cis-trans isomerase, putative	PocGH01_14041300	peptidyl-prolyl cis-trans isomerase, putative	PY17X_1433200	peptidyl-prolyl cis-trans isomerase, putative	PCHAS_1432900	peptidyl-prolyl cis-trans isomerase, putative	PBANKA_1431000	peptidyl-prolyl cis-trans isomerase, putative	PmUG01_14050000	peptidyl-prolyl cis-trans isomerase, putative	PF3D7_1215200	peptidyl-prolyl cis-trans isomerase	PRCDC_1214500	peptidyl-prolyl cis-trans isomerase
617	11	13	PcyM_1435400	conserved Plasmodium protein, unknown function	PVP01_1433900	conserved Plasmodium protein, unknown function	PKNH_1434600	nuclear protein, putative	PCOAT2_000703700	conserved Plasmodium protein, unknown function	PocGH01_14041200	conserved Plasmodium protein, unknown function	PY17X_1433100	conserved Plasmodium protein, unknown function	PCHAS_1432800	conserved Plasmodium protein, unknown function	PBANKA_1430900	conserved Plasmodium protein, unknown function	PmUG01_14049900	conserved Plasmodium protein, unknown function	PF3D7_1215100	conserved Plasmodium protein, unknown function	PRCDC_1214400	conserved Plasmodium protein, unknown function
618	11	13	PcyM_1435300	thioredoxin peroxidase 2, putative	PVP01_1433800	thioredoxin peroxidase 2, putative	PKNH_1434500	thioredoxin peroxidase 2, putative	PCOAT2_000703800	thioredoxin peroxidase 2, putative	PocGH01_14041100	thioredoxin peroxidase 2, putative	PY17X_1433000	thioredoxin peroxidase 2, putative	PCHAS_1432700	thioredoxin peroxidase 2, putative	PBANKA_1430800	thioredoxin peroxidase 2, putative	PmUG01_14049800	thioredoxin peroxidase 2, putative	PF3D7_1215000	thioredoxin peroxidase 2	PRCDC_1214300	thioredoxin peroxidase 2, putative
619	11	13	PcyM_1435200	conserved Plasmodium protein, unknown function	PVP01_1433700	conserved Plasmodium protein, unknown function	PKNH_1434400	hypothetical protein, conserved in Apicomplexan	PCOAT2_000703900	conserved Plasmodium protein, unknown function	PocGH01_14041000	conserved Plasmodium protein, unknown function	PY17X_1432900	conserved Plasmodium protein, unknown function	PCHAS_1432600	conserved Plasmodium protein, unknown function	PBANKA_1430700	conserved Plasmodium protein, unknown function	PmUG01_14049700	conserved Plasmodium protein, unknown function	PF3D7_1214900	conserved Plasmodium membrane protein, unknown	PRCDC_1214200	conserved Plasmodium membrane protein, unknown
620	11	13	PcyM_1435100	conserved Plasmodium protein, unknown function	PVP01_1433600	conserved Plasmodium protein, unknown function	PKNH_1434300	conserved Plasmodium protein, unknown function	PCOAT2_000704000	conserved Plasmodium protein, unknown function	PocGH01_14040900	conserved Plasmodium protein, unknown function	PY17X_1432800	conserved Plasmodium protein, unknown function	PCHAS_1432500	conserved Plasmodium protein, unknown function	PBANKA_1430600	conserved Plasmodium protein, unknown function	PmUG01_14049600	conserved Plasmodium protein, unknown function	PF3D7_1214800	conserved Plasmodium protein, unknown function	PRCDC_1214100	conserved Plasmodium protein, unknown function
621	11	13	PcyM_1435000	conserved Plasmodium protein, unknown function	PVP01_1433500	conserved Plasmodium protein, unknown function	PKNH_1434200	hypothetical protein, conserved in Apicomplexan	PCOAT2_000704100	conserved Plasmodium protein, unknown function	PocGH01_14040800	conserved Plasmodium protein, unknown function	PY17X_1432700	conserved Plasmodium protein, unknown function	PCHAS_1432400	conserved Plasmodium protein, unknown function	PBANKA_1430500	conserved Plasmodium protein, unknown function	PmUG01_14049500	conserved Plasmodium protein, unknown function	PF3D7_1214700	conserved Plasmodium protein, unknown function	PRCDC_1214000	conserved Plasmodium protein, unknown function
622	11	13	PcyM_1434600	geranylgeranyl transferase type2 beta subunit,	PVP01_1433100	geranylgeranyl transferase type2 beta subunit,	PKNH_1433800	geranylgeranyl transferase type2 beta subunit,	PCOAT2_000704500	geranylgeranyl transferase type2 beta subunit, putative	PocGH01_14040400	geranylgeranyl transferase type2 beta subunit,	PY17X_1432300	geranylgeranyl transferase type2 beta subunit,	PCHAS_1432000	geranylgeranyl transferase type2 beta subunit,	PBANKA_1430100	geranylgeranyl transferase type2 beta subunit,	PmUG01_14049100	geranylgeranyl transferase type2 beta subunit,	PF3D7_1214300	geranylgeranyl transferase type2 beta subunit,	PRCDC_1213600	geranylgeranyl transferase type2 beta subunit,
623	11	13	PcyM_1434500	histone-lysine N-methyltransferase, putative	PVP01_1433000	histone-lysine N-methyltransferase, putative	PKNH_1433700	histone-lysine N-methyltransferase, putative	PCOAT2_000704600	histone-lysine N-methyltransferase, putative	PocGH01_14040300	histone-lysine N-methyltransferase, putative	PY17X_1432200	histone-lysine N-methyltransferase, putative	PCHAS_1431900	histone-lysine N-methyltransferase, putative	PBANKA_1430000	histone-lysine N-methyltransferase, putative	PmUG01_14049000	histone-lysine N-methyltransferase, putative	PF3D7_1214200	SET domain protein, putative	PRCDC_1213500	histone-lysine N-methyltransferase, putative
624	11	13	PcyM_1434400	GPI ethanolamine phosphate transferase 3,	PVP01_1432900	GPI ethanolamine phosphate transferase 3,	PKNH_1433600	GPI ethanolamine phosphate transferase 3,	PCOAT2_000704700	GPI ethanolamine phosphate transferase 3, putative	PocGH01_14040200	GPI ethanolamine phosphate transferase 3,	PY17X_1432100	GPI ethanolamine phosphate transferase 3,	PCHAS_1431800	GPI ethanolamine phosphate transferase 3,	PBANKA_1429900	GPI ethanolamine phosphate transferase 3,	PmUG01_14048900	GPI ethanolamine phosphate transferase 3,	PF3D7_1214100	GPI ethanolamine phosphate transferase 3,	PRCDC_1213400	GPI ethanolamine phosphate transferase 3,
625	11	13	PcyM_1434300	conserved Plasmodium protein, unknown function	PVP01_1432800	conserved Plasmodium protein, unknown function	PKNH_1433500	conserved Plasmodium protein, unknown function	PCOAT2_000704800	conserved Plasmodium protein, unknown function	PocGH01_14040100	conserved Plasmodium protein, unknown function	PY17X_1432000	conserved Plasmodium protein, unknown function	PCHAS_1431700	conserved Plasmodium protein, unknown function	PBANKA_1429800	conserved Plasmodium protein, unknown function	PmUG01_14048800	conserved Plasmodium protein, unknown function	PF3D7_1214000	conserved Plasmodium protein, unknown function	PRCDC_1213300	conserved Plasmodium protein, unknown function
626	11	13	PcyM_1434200	conserved Plasmodium protein, unknown function,	PVP01_1432700	conserved Plasmodium protein, unknown function	PKNH_1433400	conserved Plasmodium protein, unknown function	PCOAT2_000704900	conserved Plasmodium protein, unknown function	PocGH01_14040000	conserved Plasmodium protein, unknown function	PY17X_1431900	conserved Plasmodium protein, unknown function	PCHAS_1431600	conserved Plasmodium protein, unknown function	PBANKA_1429700	conserved Plasmodium protein, unknown function	PmUG01_14048700	conserved Plasmodium protein, unknown function	PF3D7_1213900	conserved Plasmodium protein, unknown function	PRCDC_1213200	conserved Plasmodium protein, unknown function
627	11	13	PcyM_1434100	proline--tRNA ligase, putative	PVP01_1432600	proline--tRNA ligase, putative	PKNH_1433300	proline--tRNA ligase, putative	PCOAT2_000705000	proline--tRNA ligase, putative	PocGH01_14039900	proline--tRNA ligase, putative	PY17X_1431800	proline--tRNA ligase, putative	PCHAS_1431500	proline--tRNA ligase, putative	PBANKA_1429600	proline--tRNA ligase	PmUG01_14048600	proline--tRNA ligase, putative	PF3D7_1213800	prolyl-tRNA synthetase	PRCDC_1213100	proline--tRNA ligase, putative
628	11	13	PcyM_1434000	RNA polymerase subunit 8c, putative	PVP01_1432500	RNA polymerase subunit 8c, putative	PKNH_1433200	DNA-directed RNA polymerases I, II, and III	PCOAT2_000705100	DNA-directed RNA polymerases I, II, and III subunit RPABC3, putative	PocGH01_14039800	DNA-directed RNA polymerases I, II, and III	PY17X_1431700	DNA-directed RNA polymerases I, II, and III	PCHAS_1431400	DNA-directed RNA polymerases I, II, and III	PBANKA_1429500	DNA-directed RNA polymerases I, II, and III	PmUG01_14048500	DNA-directed RNA polymerases I, II, and III	PF3D7_1213700	DNA-directed RNA polymerases I, II, and III	PRCDC_1213000	DNA-directed RNA polymerases I, II, and III
629	11	13	PcyM_1433900	dynein light chain 1, putative	PVP01_1432400	dynein light chain 1, putative	PKNH_1433100	dynein light chain 1, putative	PCOAT2_000705200	dynein light chain 1, putative	PocGH01_14039700	dynein light chain 1, putative	PY17X_1431600	dynein light chain 1, putative	PCHAS_1431300	dynein light chain 1, putative	PBANKA_1429400	dynein light chain 1, putative	PmUG01_14048400	dynein light chain 1, putative	PF3D7_1213600	dynein light chain 1, putative	PRCDC_1212900	dynein light chain 1, putative
630	11	13	PcyM_1433800	integral membrane protein GPR180, putative	PVP01_1432300	integral membrane protein GPR180, putative	PKNH_1433000	integral membrane protein GPR180, putative	PCOAT2_000705300	integral membrane protein GPR180, putative	PocGH01_14039600	integral membrane protein GPR180, putative	PY17X_1431500	integral membrane protein GPR180, putative	PCHAS_1431200	integral membrane protein GPR180, putative	PBANKA_1429300	integral membrane protein GPR180, putative	PmUG01_14048300	integral membrane protein GPR180, putative	PF3D7_1213500	integral membrane protein GPR180, putative	PRCDC_1212800	integral membrane protein GPR180, putative
631	11	13	PcyM_1433700	conserved Plasmodium protein, unknown function	PVP01_1432200	conserved Plasmodium protein, unknown function	PKNH_1432900	hypothetical protein, conserved in Apicomplexan	PCOAT2_000705400	conserved Plasmodium protein, unknown function	PocGH01_14039500	conserved Plasmodium protein, unknown function	PY17X_1431400	conserved Plasmodium protein, unknown function	PCHAS_1431100	conserved Plasmodium protein, unknown function	PBANKA_1429200	conserved Plasmodium protein, unknown function	PmUG01_14048200	conserved Plasmodium protein, unknown function	PF3D7_1213400	conserved Plasmodium protein, unknown function	PRCDC_1212700	conserved Plasmodium protein, unknown function
632	11	13	PcyM_1433600	conserved Plasmodium protein, unknown function	PVP01_1432100	conserved Plasmodium protein, unknown function	PKNH_1432800	conserved Plasmodium protein, unknown function	PCOAT2_000705500	conserved Plasmodium protein, unknown function	PocGH01_14039400	conserved Plasmodium protein, unknown function	PY17X_1431300	conserved Plasmodium protein, unknown function	PCHAS_1431000	conserved Plasmodium protein, unknown function	PBANKA_1429100	conserved Plasmodium protein, unknown function	PmUG01_14048100	conserved Plasmodium protein, unknown function	PF3D7_1213300	conserved Plasmodium protein, unknown function	PRCDC_1212600	conserved Plasmodium protein, unknown function
633	11	13	PcyM_1433300	bromodomain protein, putative	PVP01_1431800	bromodomain protein, putative	PKNH_1432300	bromodomain protein 2, putative	PCOAT2_000521700	bromodomain protein 2, putative	PocGH01_14039100	bromodomain protein 2, putative	PY17X_1431000	bromodomain protein 2, putative	PCHAS_1430700	bromodomain protein 2, putative	PBANKA_1428900	bromodomain protein 2, putative	PmUG01_14047800	bromodomain protein 2, putative	PF3D7_1212900	bromodomain protein 2, putative	PRCDC_1212200	bromodomain protein 2, putative
634	11	13	PcyM_1433200	iron-sulfur subunit of succinate dehydrogenase,	PVP01_1431700	iron-sulfur subunit of succinate dehydrogenase,	PKNH_1432200	iron-sulfur subunit of succinate dehydrogenase,	PCOAT2_000521600	iron-sulfur subunit of succinate dehydrogenase, putative	PocGH01_14039000	iron-sulfur subunit of succinate dehydrogenase,	PY17X_1430900	iron-sulfur subunit of succinate dehydrogenase,	PCHAS_1430600	iron-sulfur subunit of succinate dehydrogenase,	PBANKA_1428800	iron-sulfur subunit of succinate dehydrogenase,	PmUG01_14047700	iron-sulfur subunit of succinate dehydrogenase,	PF3D7_1212800	iron-sulfur subunit of succinate dehydrogenase	PRCDC_1212100	iron-sulfur subunit of succinate dehydrogenase
635	11	13	PcyM_1433100	eukaryotic translation initiation factor 3	PVP01_1431600	eukaryotic translation initiation factor 3	PKNH_1432100	eukaryotic translation initiation factor 3	PCOAT2_000521500	eukaryotic translation initiation factor 3 subunit A, putative	PocGH01_14038900	eukaryotic translation initiation factor 3	PY17X_1430800	eukaryotic translation initiation factor 3	PCHAS_1430500	eukaryotic translation initiation factor 3	PBANKA_1428700	eukaryotic translation initiation factor 3	PmUG01_14047600	eukaryotic translation initiation factor 3	PF3D7_1212700	eukaryotic translation initiation factor 3	PRCDC_1212000	eukaryotic translation initiation factor 3
636	11	13	PcyM_1433000	conserved Plasmodium protein, unknown function	PVP01_1431500	conserved Plasmodium protein, unknown function	PKNH_1432000	conserved protein, unknown function	PCOAT2_000521400	conserved protein, unknown function	PocGH01_14038800	conserved protein, unknown function	PY17X_1430700	conserved protein, unknown function	PCHAS_1430400	conserved protein, unknown function	PBANKA_1428600	conserved protein, unknown function	PmUG01_14047500	conserved protein, unknown function	PF3D7_1212600	conserved protein, unknown function	PRCDC_1211900	conserved protein, unknown function
637	11	13	PcyM_1432800	glycerol-3-phosphate 1-O-acyltransferase,	PVP01_1431400	glycerol-3-phosphate 1-O-acyltransferase,	PKNH_1431900	glycerol-3-phosphate 1-O-acyltransferase,	PCOAT2_000521300	glycerol-3-phosphate 1-O-acyltransferase, putative	PocGH01_14038700	glycerol-3-phosphate 1-O-acyltransferase,	PY17X_1430600	glycerol-3-phosphate 1-O-acyltransferase,	PCHAS_1430300	glycerol-3-phosphate 1-O-acyltransferase,	PBANKA_1428500	glycerol-3-phosphate 1-O-acyltransferase,	PmUG01_14047400	glycerol-3-phosphate 1-O-acyltransferase,	PF3D7_1212500	glycerol-3-phosphate 1-O-acyltransferase	PRCDC_1211800	glycerol-3-phosphate 1-O-acyltransferase,
638	11	13	PcyM_1432700	conserved Plasmodium protein, unknown function	PVP01_1431300	conserved Plasmodium protein, unknown function	PKNH_1431800	conserved Plasmodium protein, unknown function	PCOAT2_000521200	conserved Plasmodium protein, unknown function	PocGH01_14038600	tetratricopeptide repeat family protein,	PY17X_1430500	conserved Plasmodium protein, unknown function	PCHAS_1430200	conserved Plasmodium protein, unknown function	PBANKA_1428400	conserved Plasmodium protein, unknown function	PmUG01_14047300	tetratricopeptide repeat family protein,	PF3D7_1212400	tetratricopeptide repeat family protein,	PRCDC_1211700	tetratricopeptide repeat family protein,
639	11	13	PcyM_1432600	conserved Plasmodium protein, unknown function	PVP01_1431200	conserved Plasmodium protein, unknown function	PKNH_1431600	WD repeat-containing protein, putative	PCOAT2_000521100	WD repeat-containing protein, putative	PocGH01_14038500	WD repeat-containing protein, putative	PY17X_1430400	WD repeat-containing protein, putative	PCHAS_1430100	WD repeat-containing protein, putative	PBANKA_1428300	WD repeat-containing protein, putative	PmUG01_14047200	WD repeat-containing protein, putative	PF3D7_1212300	WD repeat-containing protein, putative	PRCDC_1211600	WD repeat-containing protein, putative
640	11	13	PcyM_1432500	conserved Plasmodium protein, unknown function	PVP01_1431100	conserved Plasmodium protein, unknown function	PKNH_1431500	conserved Plasmodium protein, unknown function	PCOAT2_000521000	conserved Plasmodium protein, unknown function	PocGH01_14038400	conserved Plasmodium protein, unknown function	PY17X_1430300	conserved Plasmodium protein, unknown function	PCHAS_1430000	conserved Plasmodium protein, unknown function	PBANKA_1428200	conserved Plasmodium protein, unknown function	PmUG01_14047100	conserved Plasmodium protein, unknown function	PF3D7_1212200	conserved Plasmodium protein, unknown function	PRCDC_1211500	conserved Plasmodium protein, unknown function
641	11	13	PcyM_1432400	conserved Plasmodium protein, unknown function	PVP01_1431000	conserved Plasmodium protein, unknown function	PKNH_1431400	asparagine-rich antigen, putative	PCOAT2_000520900	conserved Plasmodium protein, unknown function	PocGH01_14038300	conserved Plasmodium protein, unknown function	PY17X_1430200	asparagine-rich antigen, putative	PCHAS_1429900	asparagine-rich antigen, putative	PBANKA_1428100	asparagine-rich antigen, putative	PmUG01_14047000	asparagine-rich antigen, putative	PF3D7_0809200	asparagine-rich antigen Pfa55-14	PRCDC_0808500	asparagine-rich antigen Pfa55-14
642	11	13	PcyM_1432300	conserved Plasmodium protein, unknown function	PVP01_1430900	conserved Plasmodium protein, unknown function	PKNH_1431300	conserved Plasmodium protein, unknown function	PCOAT2_000520800	conserved Plasmodium protein, unknown function	PocGH01_14038200	conserved Plasmodium protein, unknown function	PY17X_1430100	conserved Plasmodium protein, unknown function	PCHAS_1429800	conserved Plasmodium protein, unknown function	PBANKA_1428000	conserved Plasmodium protein, unknown function	PmUG01_14046900	conserved Plasmodium protein, unknown function	PF3D7_0809400	conserved Plasmodium protein, unknown function	PRCDC_0808700	conserved Plasmodium protein, unknown function
643	11	13	PcyM_1432200	histone acetyltransferase subunit NuA4,	PVP01_1430800	histone acetyltransferase subunit NuA4,	PKNH_1431200	histone acetyltransferase subunit NuA4, putative	PCOAT2_000520700	histone acetyltransferase subunit NuA4, putative	PocGH01_14038100	histone acetyltransferase subunit NuA4, putative	PY17X_1430000	histone acetyltransferase subunit NuA4, putative	PCHAS_1429700	histone acetyltransferase subunit NuA4, putative	PBANKA_1427900	histone acetyltransferase subunit NuA4, putative	PmUG01_14046800	histone acetyltransferase subunit NuA4, putative	PF3D7_0809500	histone acetyltransferase subunit NuA4, putative	PRCDC_0808800	histone acetyltransferase subunit NuA4, putative
644	11	13	PcyM_1432100	separase, putative	PVP01_1430700	separase, putative	PKNH_1431100	C50 peptidase, putative	PCOAT2_000520600	peptidase family C50, putative	PocGH01_14038000	separase, putative	PY17X_1429900	peptidase family C50, putative	PCHAS_1429600	peptidase family C50, putative	PBANKA_1427800	peptidase family C50, putative	PmUG01_14046700	peptidase family C50, putative	PF3D7_0809600	separase, putative	PRCDC_0808900	peptidase family C50, putative
645	11	13	PcyM_1432000	RuvB-like helicase 1, putative	PVP01_1430600	RuvB-like helicase 1, putative	PKNH_1431000	RuvB-like helicase 1, putative	PCOAT2_000520500	RuvB-like helicase 1, putative	PocGH01_14037900	RuvB-like helicase 1, putative	PY17X_1429800	RuvB-like helicase 1, putative	PCHAS_1429500	RuvB-like helicase 1, putative	PBANKA_1427700	RuvB-like helicase 1, putative	PmUG01_14046600	RuvB-like helicase 1, putative	PF3D7_0809700	RuvB-like helicase 1	PRCDC_0809000	RuvB-like helicase 1, putative
646	11	13	PcyM_1431900	conserved Plasmodium protein, unknown function	PVP01_1430500	conserved Plasmodium protein, unknown function	PKNH_1430900	conserved Plasmodium protein, unknown function	PCOAT2_000520400	conserved Plasmodium protein, unknown function	PocGH01_14037800	conserved Plasmodium protein, unknown function	PY17X_1429700	conserved Plasmodium protein, unknown function	PCHAS_1429400	conserved Plasmodium protein, unknown function	PBANKA_1427600	conserved Plasmodium protein, unknown function	PmUG01_14046500	conserved Plasmodium protein, unknown function	PF3D7_0809800	conserved Plasmodium protein, unknown function	PRCDC_0809100	conserved Plasmodium protein, unknown function
647	11	13	PcyM_1431600	50S ribosomal protein L33, putative	PVP01_1430200	50S ribosomal protein L33, putative	PKNH_1430600	plastid 50S ribosomal protein L33, putative	PCOAT2_000520000	50S ribosomal protein L33, putative	PocGH01_14037500	50S ribosomal protein L33, putative	PY17X_1429500	apicoplast ribosomal protein L33 precursor,	PCHAS_1429200	apicoplast ribosomal protein L33 precursor,	PBANKA_1427400	apicoplast ribosomal protein L33 precursor,	PmUG01_14046200	50S ribosomal protein L33, putative	PF3D7_0810100	apicoplast ribosomal protein L33 precursor,	PRCDC_0809400	apicoplast ribosomal protein L33 precursor,
648	11	13	PcyM_1431500	ABC1 family, putative	PVP01_1430100	ABC1 family, putative	PKNH_1430500	ABC1 family, putative	PCOAT2_000519900	ABC1 family, putative	PocGH01_14037400	ABC1 family, putative	PY17X_1429400	ABC1 family, putative	PCHAS_1429100	ABC1 family, putative	PBANKA_1427300	ABC1 family, putative	PmUG01_14046100	ABC1 family, putative	PF3D7_0810200	ABC1 family, putative	PRCDC_0809500	ABC1 family, putative
649	11	13	PcyM_1431400	protein phosphatase PPM5, putative	PVP01_1430000	protein phosphatase PPM5, putative	PKNH_1430400	protein phosphatase PPM5, putative	PCOAT2_000519800	protein phosphatase PPM5, putative	PocGH01_14037300	protein phosphatase PPM5, putative	PY17X_1429300	protein phosphatase PPM5, putative	PCHAS_1429000	protein phosphatase PPM5, putative	PBANKA_1427200	protein phosphatase PPM5	PmUG01_14046000	protein phosphatase PPM5, putative	PF3D7_0810300	protein phosphatase PPM5, putative	PRCDC_0809600	protein phosphatase PPM5, putative
650	11	13	PcyM_1431300	aquaporin, putative	PVP01_1429900	aquaporin, putative	PKNH_1430300	aquaporin, putative	PCOAT2_000519700	aquaporin, putative	PocGH01_14037200	aquaporin, putative	PY17X_1429200	aquaporin, putative	PCHAS_1428900	aquaporin, putative	PBANKA_1427100	aquaporin, putative	PmUG01_14045900	aquaporin, putative	PF3D7_0810400	aquaporin, putative	PRCDC_0809700	aquaporin, putative
651	11	13	PcyM_1431200	protein phosphatase PPM7, putative	PVP01_1429800	protein phosphatase PPM7, putative	PKNH_1430200	protein phosphatase PPM7, putative	PCOAT2_000519600	protein phosphatase PPM7, putative	PocGH01_14037100	protein phosphatase PPM7, putative	PY17X_1429100	protein phosphatase PPM7, putative	PCHAS_1428800	protein phosphatase PPM7, putative	PBANKA_1427000	protein phosphatase PPM7	PmUG01_14045800	protein phosphatase PPM7, putative	PF3D7_0810500	protein phosphatase PPM7, putative	PRCDC_0809800	protein phosphatase PPM7, putative
652	11	13	PcyM_1431100	DEAD/DEAH box helicase, putative	PVP01_1429700	DEAD/DEAH box helicase, putative	PKNH_1430100	ATP-dependent RNA helicase DBP1, putative	PCOAT2_000519500	DEAD/DEAH box helicase, putative	PocGH01_14037000	ATP-dependent RNA helicase DBP1, putative	PY17X_1429000	ATP-dependent RNA helicase DBP1, putative	PCHAS_1428700	ATP-dependent RNA helicase DBP1, putative	PBANKA_1426900	ATP-dependent RNA helicase DBP1, putative	PmUG01_14045700	ATP-dependent RNA helicase DBP1, putative	PF3D7_0810600	ATP-dependent RNA helicase DBP1, putative	PRCDC_0809900	ATP-dependent RNA helicase DBP1, putative
653	11	13	PcyM_1431000	conserved Plasmodium protein, unknown function	PVP01_1429600	conserved Plasmodium protein, unknown function	PKNH_1430000	conserved Plasmodium protein, unknown function	PCOAT2_000519400	conserved Plasmodium protein, unknown function	PocGH01_14036900	conserved Plasmodium protein, unknown function	PY17X_1428900	conserved Plasmodium protein, unknown function	PCHAS_1428600	conserved Plasmodium protein, unknown function	PBANKA_1426800	conserved Plasmodium protein, unknown function	PmUG01_14045600	conserved Plasmodium protein, unknown function	PF3D7_0810700	conserved Plasmodium protein, unknown function	PRCDC_0810000	conserved Plasmodium protein, unknown function
654	11	13	PcyM_1430900	hydroxymethylpterin pyrophosphokinase-	PVP01_1429500	hydroxymethylpterin pyrophosphokinase-	PKNH_1429900	hydroxymethyldihydropterin	PCOAT2_000519300	hydroxymethyldihydropterin pyrophosphokinase-dihydropteroate synthase, putative	PocGH01_14036800	hydroxymethyldihydropterin	PY17X_1428800	hydroxymethyldihydropterin	PCHAS_1428500	hydroxymethyldihydropterin	PBANKA_1426700	hydroxymethyldihydropterin	PmUG01_14045500	hydroxymethyldihydropterin	PF3D7_0810800	hydroxymethyldihydropterin	PRCDC_0810100	hydroxymethyldihydropterin
655	11	13	PcyM_1430800	conserved Plasmodium protein, unknown function	PVP01_1429400	conserved Plasmodium protein, unknown function	PKNH_1429800	conserved Plasmodium protein, unknown function	PCOAT2_000519200	conserved Plasmodium protein, unknown function	PocGH01_14036700	conserved Plasmodium protein, unknown function	PY17X_1428700	conserved Plasmodium protein, unknown function	PCHAS_1428400	conserved Plasmodium protein, unknown function	PBANKA_1426600	conserved Plasmodium protein, unknown function	PmUG01_14045400	conserved Plasmodium protein, unknown function	PF3D7_0810900	conserved Plasmodium protein, unknown function	PRCDC_0810200	conserved Plasmodium protein, unknown function
656	11	13	PcyM_1430700	cullin-1, putative	PVP01_1429300	cullin-1, putative	PKNH_1429700	cullin-1, putative	PCOAT2_000519100	cullin-1, putative	PocGH01_14036600	cullin-1, putative	PY17X_1428600	cullin-1, putative	PCHAS_1428300	cullin-1, putative	PBANKA_1426500	cullin-1, putative	PmUG01_14045300	cullin-1, putative	PF3D7_0811000	cullin-1, putative	PRCDC_0810300	cullin-1, putative
657	11	13	PcyM_1430500	mitochondrial carrier protein, putative	PVP01_1429200	mitochondrial carrier protein, putative	PKNH_1429600	mitochondrial carrier protein, putative	PCOAT2_000519000	mitochondrial carrier protein, putative	PocGH01_14036500	mitochondrial carrier protein, putative	PY17X_1428500	mitochondrial carrier protein, putative	PCHAS_1428200	mitochondrial carrier protein, putative	PBANKA_1426400	mitochondrial carrier protein, putative	PmUG01_14045200	mitochondrial carrier protein, putative	PF3D7_0811100	mitochondrial carrier protein, putative	PRCDC_0810400	mitochondrial carrier protein, putative
658	11	13	PcyM_1430400	ER membrane protein complex subunit 1, putative	PVP01_1429100	ER membrane protein complex subunit 1, putative	PKNH_1429500	ER membrane protein complex subunit 1, putative	PCOAT2_000518900	ER membrane protein complex subunit 1, putative	PocGH01_14036400	ER membrane protein complex subunit 1, putative	PY17X_1428400	ER membrane protein complex subunit 1, putative	PCHAS_1428100	ER membrane protein complex subunit 1, putative	PBANKA_1426300	ER membrane protein complex subunit 1, putative	PmUG01_14045100	ER membrane protein complex subunit 1, putative	PF3D7_0811200	ER membrane protein complex subunit 1, putative	PRCDC_0810500	ER membrane protein complex subunit 1, putative
659	11	13	PcyM_1430300	CCR4-associated factor 1, putative	PVP01_1429000	CCR4-associated factor 1, putative	PKNH_1429400	CCR4-associated factor 1, putative	PCOAT2_000518800	CCR4-associated factor 1, putative	PocGH01_14036300	poly(A) ribonuclease POP2, putative	PY17X_1428300	CCR4-associated factor 1, putative	PCHAS_1428000	CCR4-associated factor 1, putative	PBANKA_1426200	CCR4-associated factor 1, putative	PmUG01_14045000	CCR4-associated factor 1, putative	PF3D7_0811300	poly(A) ribonuclease POP2	PRCDC_0810600	CCR4-associated factor 1, putative
660	11	13	PcyM_1430200	conserved Plasmodium protein, unknown function	PVP01_1428900	conserved Plasmodium protein, unknown function	PKNH_1429300	conserved protein, unknown function	PCOAT2_000518700	conserved protein, unknown function	PocGH01_14036200	conserved protein, unknown function	PY17X_1428200	conserved protein, unknown function	PCHAS_1427900	conserved protein, unknown function	PBANKA_1426100	conserved protein, unknown function	PmUG01_14044900	conserved protein, unknown function	PF3D7_0811400	conserved protein, unknown function	PRCDC_0810700	conserved protein, unknown function
661	11	13	PcyM_1430100	coactivator-associated arginine	PVP01_1428800	coactivator-associated arginine	PKNH_1429200	histone-arginine methyltransferase CARM1,	PCOAT2_000518600	histone-arginine methyltransferase CARM1, putative	PocGH01_14036100	coactivator-associated arginine methyltransferase	PY17X_1428100	histone-arginine methyltransferase CARM1,	PCHAS_1427800	histone-arginine methyltransferase CARM1,	PBANKA_1426000	histone-arginine methyltransferase CARM1,	PmUG01_14044800	histone-arginine methyltransferase CARM1,	PF3D7_0811500	coactivator-associated arginine methyltransferase	PRCDC_0810800	histone-arginine methyltransferase CARM1,
662	11	13	PcyM_1430000	conserved Plasmodium protein, unknown function	PVP01_1428700	conserved Plasmodium protein, unknown function	PKNH_1429100	conserved Plasmodium protein, unknown function	PCOAT2_000518500	conserved Plasmodium protein, unknown function	PocGH01_14036000	conserved Plasmodium protein, unknown function	PY17X_1428000	conserved Plasmodium protein, unknown function	PCHAS_1427700	conserved Plasmodium protein, unknown function	PBANKA_1425900	conserved Plasmodium protein, unknown function	PmUG01_14044700	conserved Plasmodium protein, unknown function	PF3D7_0811600	conserved Plasmodium protein, unknown function	PRCDC_0810900	conserved Plasmodium protein, unknown function
663	11	13	PcyM_1429900	conserved Plasmodium protein, unknown function	PVP01_1428600	conserved Plasmodium protein, unknown function	PKNH_1429000	conserved Plasmodium protein, unknown function	PCOAT2_000518400	conserved Plasmodium protein, unknown function	PocGH01_14035900	conserved Plasmodium protein, unknown function	PY17X_1427900	conserved Plasmodium protein, unknown function	PCHAS_1427600	conserved Plasmodium protein, unknown function	PBANKA_1425800	conserved Plasmodium protein, unknown function	PmUG01_14044600	conserved Plasmodium protein, unknown function	PF3D7_0811700	conserved Plasmodium protein, unknown function	PRCDC_0811000	conserved Plasmodium protein, unknown function
664	11	13	PcyM_1429800	conserved Plasmodium protein, unknown function	PVP01_1428500	conserved Plasmodium protein, unknown function	PKNH_1428900	conserved Plasmodium protein, unknown function	PCOAT2_000518300	conserved Plasmodium protein, unknown function	PocGH01_14035800	conserved Plasmodium protein, unknown function	PY17X_1427800	conserved Plasmodium protein, unknown function	PCHAS_1427500	conserved Plasmodium protein, unknown function	PBANKA_1425700	conserved Plasmodium protein, unknown function	PmUG01_14044500	conserved Plasmodium protein, unknown function	PF3D7_0811800	conserved Plasmodium protein, unknown function	PRCDC_0811100	conserved Plasmodium protein, unknown function
665	11	13	PcyM_1429700	RNA-binding protein, putative	PVP01_1428400	RNA-binding protein, putative	PKNH_1428800	RNA-binding protein, putative	PCOAT2_000518200	RNA-binding protein, putative	PocGH01_14035700	RNA-binding protein, putative	PY17X_1427700	RNA-binding protein, putative	PCHAS_1427400	RNA-binding protein, putative	PBANKA_1425600	RNA-binding protein, putative	PmUG01_14044400	RNA-binding protein, putative	PF3D7_0811900	RNA-binding protein, putative	PRCDC_0811200	RNA-binding protein, putative
666	11	13	PcyM_1429600	conserved Plasmodium protein, unknown function	PVP01_1428300	conserved Plasmodium protein, unknown function	PKNH_1428700	hypothetical protein, conserved in Apicomplexan	PCOAT2_000518100	conserved Plasmodium protein, unknown function	PocGH01_14035600	conserved Plasmodium protein, unknown function	PY17X_1427600	conserved Plasmodium protein, unknown function	PCHAS_1427300	conserved Plasmodium protein, unknown function	PBANKA_1425500	conserved Plasmodium protein, unknown function	PmUG01_14044300	conserved Plasmodium protein, unknown function	PF3D7_0812000	conserved Plasmodium protein, unknown function	PRCDC_0811300	conserved Plasmodium protein, unknown function
667	11	13	PcyM_1429500	conserved Plasmodium protein, unknown function	PVP01_1428200	conserved Plasmodium protein, unknown function	PKNH_1428600	conserved Plasmodium protein, unknown function	PCOAT2_000518000	conserved Plasmodium protein, unknown function	PocGH01_14035500	conserved Plasmodium protein, unknown function	PY17X_1427500	conserved Plasmodium protein, unknown function	PCHAS_1427200	conserved Plasmodium protein, unknown function	PBANKA_1425400	conserved Plasmodium protein, unknown function	PmUG01_14044200	conserved Plasmodium protein, unknown function	PF3D7_0812100	conserved Plasmodium protein, unknown function	PRCDC_0811400	conserved Plasmodium protein, unknown function
668	11	13	PcyM_1429400	GTPase, putative	PVP01_1428100	GTPase, putative	PKNH_1428500	GTPase, putative	PCOAT2_000517900	GTPase, putative	PocGH01_14035400	GTPase, putative	PY17X_1427400	trypsin-like serine protease, putative	PCHAS_1427150	GTPase, putative	PBANKA_1425350	GTPase, putative	PmUG01_14044100	GTPase, putative	PF3D7_0812220	GTPase, putative	PRCDC_0811500	GTPase, putative
669	11	13	PcyM_1429100	sporozoite surface protein 3, putative	PVP01_1427900	sporozoite surface protein 3, putative	PKNH_1428300	sporozoite surface protein 3, putative	PCOAT2_000517700	sporozoite surface protein 3, putative	PocGH01_14035200	sporozoite surface protein 3, putative	PY17X_1427200	sporozoite surface protein 3	PCHAS_1427000	sporozoite surface protein 3, putative	PBANKA_1425200	sporozoite surface protein 3, putative	PmUG01_14043900	sporozoite surface protein 3, putative	PF3D7_0812300	sporozoite surface protein 3, putative	PRCDC_0811700	sporozoite surface protein 3, putative
670	11	13	PcyM_1429000	karyopherin alpha, putative	PVP01_1427800	karyopherin alpha, putative	PKNH_1428200	karyopherin alpha, putative	PCOAT2_000517600	karyopherin alpha, putative	PocGH01_14035100	karyopherin alpha, putative	PY17X_1427100	karyopherin alpha, putative	PCHAS_1426900	karyopherin alpha, putative	PBANKA_1425100	karyopherin alpha, putative	PmUG01_14043800	karyopherin alpha, putative	PF3D7_0812400	karyopherin alpha	PRCDC_0811800	karyopherin alpha, putative
671	11	13	PcyM_1428900	RNA-binding protein, putative	PVP01_1427700	RNA-binding protein, putative	PKNH_1428100	RNA-binding protein, putative	PCOAT2_000517500	RNA-binding protein, putative	PocGH01_14035000	RNA-binding protein, putative	PY17X_1427000	RNA-binding protein, putative	PCHAS_1426800	RNA-binding protein, putative	PBANKA_1425000	RNA-binding protein, putative	PmUG01_14043700	RNA-binding protein, putative	PF3D7_0812500	RNA-binding protein, putative	PRCDC_0811900	RNA-binding protein, putative
672	11	13	PcyM_1428800	ubiquitin-conjugating enzyme, putative	PVP01_1427600	ubiquitin-conjugating enzyme, putative	PKNH_1428000	ubiquitin-conjugating enzyme, putative	PCOAT2_000517400	ubiquitin-conjugating enzyme, putative	PocGH01_14034900	ubiquitin-conjugating enzyme, putative	PY17X_1426900	ubiquitin-conjugating enzyme, putative	PCHAS_1426700	ubiquitin-conjugating enzyme, putative	PBANKA_1424900	ubiquitin-conjugating enzyme, putative	PmUG01_14043600	ubiquitin-conjugating enzyme, putative	PF3D7_0812600	ubiquitin-conjugating enzyme, putative	PRCDC_0812000	ubiquitin-conjugating enzyme, putative
673	11	13	PcyM_1428700	RNA-binding protein (U1 snRNP-like), putative	PVP01_1427500	RNA-binding protein (U1 snRNP-like), putative	PKNH_1427900	hypothetical protein, conserved in Apicomplexan	PCOAT2_000517300	RNA-binding protein (U1 snRNP-like), putative	PocGH01_14034800	RNA-binding protein (U1 snRNP-like), putative	PY17X_1426800	RNA-binding protein, putative	PCHAS_1426600	RNA-binding protein, putative	PBANKA_1424800	RNA-binding protein, putative	PmUG01_14043500	RNA-binding protein (U1 snRNP-like), putative	PF3D7_0812700	RNA-binding protein (U1 snRNP-like), putative	PRCDC_0812100	RNA-binding protein (U1 snRNP-like), putative
674	11	13	PcyM_1428600	conserved Plasmodium protein, unknown function	PVP01_1427400	conserved Plasmodium protein, unknown function	PKNH_1427500	conserved Plasmodium protein, unknown function	PCOAT2_000517200	conserved Plasmodium protein, unknown function	PocGH01_14034700	conserved Plasmodium protein, unknown function	PY17X_1426700	conserved Plasmodium protein, unknown function	PCHAS_1426500	conserved Plasmodium protein, unknown function	PBANKA_1424700	conserved Plasmodium protein, unknown function	PmUG01_14043400	conserved Plasmodium protein, unknown function	PF3D7_0812800	conserved Plasmodium protein, unknown function	PRCDC_0812200	conserved Plasmodium protein, unknown function
675	11	13	PcyM_1428500	conserved Plasmodium protein, unknown function	PVP01_1427300	conserved Plasmodium protein, unknown function	PKNH_1427400	conserved Plasmodium protein, unknown function	PCOAT2_000517100	conserved Plasmodium protein, unknown function	PocGH01_14034500	conserved Plasmodium protein, unknown function	PY17X_1426600	conserved Plasmodium protein, unknown function	PCHAS_1426400	conserved Plasmodium protein, unknown function	PBANKA_1424600	conserved Plasmodium protein, unknown function	PmUG01_14043200	conserved Plasmodium protein, unknown function	PF3D7_0813000	conserved Plasmodium protein, unknown function	PRCDC_0812400	conserved Plasmodium protein, unknown function
676	11	13	PcyM_1428400	conserved Plasmodium protein, unknown function	PVP01_1427200	conserved Plasmodium protein, unknown function	PKNH_1427300	conserved Plasmodium protein, unknown function	PCOAT2_000517000	conserved Plasmodium protein, unknown function	PocGH01_14034400	conserved Plasmodium protein, unknown function	PY17X_1426500	conserved Plasmodium protein, unknown function	PCHAS_1426300	conserved Plasmodium protein, unknown function	PBANKA_1424500	conserved Plasmodium protein, unknown function	PmUG01_14043100	conserved Plasmodium protein, unknown function	PF3D7_0813100	conserved Plasmodium protein, unknown function	PRCDC_0812500	conserved Plasmodium protein, unknown function
677	11	13	PcyM_1428300	CS domain protein, putative	PVP01_1427100	CS domain protein, putative	PKNH_1427200	CS domain protein, putative	PCOAT2_000516900	CS domain protein, putative	PocGH01_14034300	CS domain protein, putative	PY17X_1426400	CS domain protein, putative	PCHAS_1426200	CS domain protein, putative	PBANKA_1424400	CS domain protein, putative	PmUG01_14043000	CS domain protein, putative	PF3D7_0813200	CS domain protein, putative	PRCDC_0812600	CS domain protein, putative
678	11	13	PcyM_1428200	conserved Plasmodium protein, unknown function	PVP01_1427000	conserved Plasmodium protein, unknown function	PKNH_1427100	conserved Plasmodium protein, unknown function	PCOAT2_000516800	conserved Plasmodium protein, unknown function	PocGH01_14034200	conserved Plasmodium protein, unknown function	PY17X_1426300	conserved Plasmodium protein, unknown function	PCHAS_1426100	conserved Plasmodium protein, unknown function	PBANKA_1424300	conserved Plasmodium protein, unknown function	PmUG01_14042900	conserved Plasmodium protein, unknown function	PF3D7_0813300	conserved Plasmodium protein, unknown function	PRCDC_0812700	conserved Plasmodium protein, unknown function
679	11	13	PcyM_1428100	conserved Plasmodium protein, unknown function,	PVP01_1426900	conserved Plasmodium protein, unknown function	PKNH_1427000	conserved Plasmodium protein, unknown function	PCOAT2_000516700	conserved Plasmodium protein, unknown function	PocGH01_14034100	conserved Plasmodium protein, unknown function	PY17X_1426200	conserved Plasmodium protein, unknown function	PCHAS_1426000	conserved Plasmodium protein, unknown function	PBANKA_1424200	conserved Plasmodium protein, unknown function	PmUG01_14042800	conserved Plasmodium protein, unknown function	PF3D7_0813400	conserved Plasmodium protein, unknown function	PRCDC_0812800	conserved Plasmodium protein, unknown function
680	11	13	PcyM_0930800	large ribosomal subunit processing factor,	PVP01_0927100	large ribosomal subunit processing factor,	PKNH_0924300	conserved Plasmodium protein, unknown function	PCOAT2_000339300	large ribosomal subunit processing factor, putative	PocGH01_09032700	large ribosomal subunit processing factor,	PY17X_1426100	large ribosomal subunit processing factor,	PCHAS_1425900	large ribosomal subunit processing factor,	PBANKA_1424100	large ribosomal subunit processing factor,	PmUG01_09035600	large ribosomal subunit processing factor,	PF3D7_1126400	large ribosomal subunit processing factor,	PRCDC_1124900	large ribosomal subunit processing factor,
681	11	13	PcyM_1428000	conserved Plasmodium protein, unknown function	PVP01_1426800	conserved Plasmodium protein, unknown function	PKNH_1426900	conserved Plasmodium protein, unknown function	PCOAT2_000516600	conserved Plasmodium protein, unknown function	PocGH01_14034000	conserved Plasmodium protein, unknown function	PY17X_1426000	conserved Plasmodium protein, unknown function	PCHAS_1425800	conserved Plasmodium protein, unknown function	PBANKA_1424000	conserved Plasmodium protein, unknown function	PmUG01_14042700	conserved Plasmodium protein, unknown function	PF3D7_0813500	conserved Plasmodium protein, unknown function	PRCDC_0812900	conserved Plasmodium protein, unknown function
682	11	13	PcyM_1427900	translation initiation factor SUI1, putative	PVP01_1426700	translation initiation factor SUI1, putative	PKNH_1426700	translation initiation factor SUI1, putative	PCOAT2_000516400	translation initiation factor SUI1, putative	PocGH01_14033900	translation initiation factor SUI1, putative	PY17X_1425900	translation initiation factor SUI1, putative	PCHAS_1425700	translation initiation factor SUI1, putative	PBANKA_1423900	translation initiation factor SUI1, putative	PmUG01_14042600	translation initiation factor SUI1, putative	PF3D7_0813600	translation initiation factor SUI1, putative	PRCDC_0813000	translation initiation factor SUI1, putative
683	11	13	PcyM_1427800	ABC transporter, putative	PVP01_1426600	ABC transporter, putative	PKNH_1426600	ABC transporter F family member 1, putative	PCOAT2_000516300	ABC transporter F family member 1, putative	PocGH01_14033800	ABC transporter F family member 1, putative	PY17X_1425800	ABC transporter F family member 1, putative	PCHAS_1425600	ABC transporter F family member 1, putative	PBANKA_1423800	ABC transporter F family member 1, putative	PmUG01_14042500	ABC transporter F family member 1, putative	PF3D7_0813700	ABC transporter F family member 1, putative	PRCDC_0813100	ABC transporter F family member 1, putative
684	11	13	PcyM_1427700	GDP-mannose 4,6-dehydratase, putative	PVP01_1426500	GDP-mannose 4,6-dehydratase, putative	PKNH_1426500	GDP-mannose 4,6-dehydratase, putative	PCOAT2_000516200	GDP-mannose 4,6-dehydratase, putative	PocGH01_14033700	GDP-mannose 4,6-dehydratase, putative	PY17X_1425700	GDP-mannose 4,6-dehydratase, putative	PCHAS_1425500	GDP-mannose 4,6-dehydratase, putative	PBANKA_1423700	GDP-mannose 4,6-dehydratase, putative	PmUG01_14042400	GDP-mannose 4,6-dehydratase, putative	PF3D7_0813800	GDP-mannose 4,6-dehydratase	PRCDC_0813200	GDP-mannose 4,6-dehydratase, putative
685	11	13	PcyM_1427600	40S ribosomal protein S16, putative	PVP01_1426400	40S ribosomal protein S16, putative	PKNH_1426400	40S ribosomal protein S16, putative	PCOAT2_000516100	40S ribosomal protein S16, putative	PocGH01_14033600	40S ribosomal protein S16, putative	PY17X_1425600	40S ribosomal protein S16, putative	PCHAS_1425400	40S ribosomal protein S16, putative	PBANKA_1423600	40S ribosomal protein S16, putative	PmUG01_14042300	40S ribosomal protein S16, putative	PF3D7_0813900	40S ribosomal protein S16, putative	PRCDC_0813300	40S ribosomal protein S16, putative
686	11	13	PcyM_1427500	60S ribosomal protein L13, putative	PVP01_1426300	60S ribosomal protein L13, putative	PKNH_1426300	60S ribosomal protein L13, putative	PCOAT2_000516000	60S ribosomal protein L13, putative	PocGH01_14033500	60S ribosomal protein L13-2, putative	PY17X_1425500	60S ribosomal protein L13-2, putative	PCHAS_1425300	60S ribosomal protein L13-2, putative	PBANKA_1423500	60S ribosomal protein L13-2, putative	PmUG01_14042200	60S ribosomal protein L13-2, putative	PF3D7_0814000	60S ribosomal protein L13-2, putative	PRCDC_0813400	60S ribosomal protein L13-2, putative
687	11	13	PcyM_1427400	conserved Plasmodium protein, unknown function	PVP01_1426200	conserved Plasmodium protein, unknown function	PKNH_1426200	conserved Plasmodium protein, unknown function	PCOAT2_000515900	conserved Plasmodium protein, unknown function	PocGH01_14033400	conserved Plasmodium protein, unknown function	PY17X_1425400	conserved Plasmodium protein, unknown function	PCHAS_1425200	conserved Plasmodium protein, unknown function	PBANKA_1423400	conserved Plasmodium protein, unknown function	PmUG01_14042100	conserved Plasmodium protein, unknown function	PF3D7_0814100	conserved Plasmodium protein, unknown function	PRCDC_0813500	conserved Plasmodium protein, unknown function
688	11	13	PcyM_1427300	DNA/RNA-binding protein Alba 1, putative	PVP01_1426100	DNA/RNA-binding protein Alba 1, putative	PKNH_1426100	DNA/RNA-binding protein Alba 1, putative	PCOAT2_000515800	DNA/RNA-binding protein Alba 1, putative	PocGH01_14033300	DNA/RNA-binding protein Alba 1, putative	PY17X_1425300	DNA/RNA-binding protein Alba 1, putative	PCHAS_1425100	DNA/RNA-binding protein Alba 1, putative	PBANKA_1423300	DNA/RNA-binding protein Alba 1, putative	PmUG01_14042000	DNA/RNA-binding protein Alba 1, putative	PF3D7_0814200	DNA/RNA-binding protein Alba 1	PRCDC_0813600	DNA/RNA-binding protein Alba 1, putative
689	11	13	PcyM_1427200	AAA family ATPase, putative	PVP01_1426000	AAA family ATPase, putative	PKNH_1425900	ATPase, putative	PCOAT2_000515500	AAA family ATPase, putative	PocGH01_14033200	ATPase, putative	PY17X_1425200	ATPase, putative	PCHAS_1425000	ATPase, putative	PBANKA_1423200	ATPase, putative	PmUG01_14041900	ATPase, putative	PF3D7_0814300	ATPase, putative	PRCDC_0813700	ATPase, putative
690	11	13	PcyM_1427100	phospholipase DDHD1, putative	PVP01_1425900	phospholipase DDHD1, putative	PKNH_1425800	phospholipase DDHD1, putative	PCOAT2_000515400	phospholipase DDHD1, putative	PocGH01_14033100	phospholipase DDHD1, putative	PY17X_1425100	phospholipase, putative	PCHAS_1424900	phospholipase, putative	PBANKA_1423100	phospholipase, putative	PmUG01_14041800	phospholipase DDHD1, putative	PF3D7_0814400	phospholipase DDHD1, putative	PRCDC_0813800	phospholipase DDHD1, putative
691	11	13	PcyM_1427000	conserved Plasmodium protein, unknown function	PVP01_1425800	conserved Plasmodium protein, unknown function	PKNH_1425700	conserved Plasmodium protein, unknown function	PCOAT2_000515300	conserved Plasmodium protein, unknown function	PocGH01_14033000	conserved Plasmodium protein, unknown function	PY17X_1425000	conserved Plasmodium protein, unknown function	PCHAS_1424800	conserved Plasmodium protein, unknown function	PBANKA_1423000	conserved Plasmodium protein, unknown function	PmUG01_14041700	conserved Plasmodium protein, unknown function	PF3D7_0814500	conserved Plasmodium protein, unknown function	PRCDC_0813900	conserved Plasmodium protein, unknown function
692	11	13	PcyM_1426900	conserved Plasmodium protein, unknown function	PVP01_1425700	conserved Plasmodium protein, unknown function	PKNH_1425600	hypothetical protein, conserved in Apicomplexan	PCOAT2_000515200	conserved Plasmodium protein, unknown function	PocGH01_14032900	conserved Plasmodium protein, unknown function	PY17X_1424900	conserved Plasmodium protein, unknown function	PCHAS_1424700	conserved Plasmodium protein, unknown function	PBANKA_1422900	conserved Plasmodium protein, unknown function	PmUG01_14041600	conserved Plasmodium protein, unknown function	PF3D7_0814600	conserved Plasmodium protein, unknown function	PRCDC_0814000	conserved Plasmodium protein, unknown function
693	11	13	PcyM_1426800	conserved Plasmodium protein, unknown function	PVP01_1425600	conserved Plasmodium protein, unknown function	PKNH_1425500	conserved Plasmodium protein, unknown function	PCOAT2_000515100	conserved Plasmodium protein, unknown function	PocGH01_14032800	conserved Plasmodium protein, unknown function	PY17X_1424800	conserved Plasmodium protein, unknown function	PCHAS_1424600	conserved Plasmodium protein, unknown function	PBANKA_1422800	conserved Plasmodium protein, unknown function	PmUG01_14041500	conserved Plasmodium protein, unknown function	PF3D7_0814700	conserved Plasmodium protein, unknown function	PRCDC_0814100	conserved Plasmodium protein, unknown function
694	11	13	PcyM_1426700	superoxide dismutase [Fe], putative	PVP01_1425500	superoxide dismutase [Fe], putative	PKNH_1425400	superoxide dismutase [Fe], putative	PCOAT2_000515000	superoxide dismutase [Fe], putative	PocGH01_14032700	superoxide dismutase [Fe], putative	PY17X_1424700	superoxide dismutase [Fe], putative	PCHAS_1424500	superoxide dismutase [Fe], putative	PBANKA_1422700	superoxide dismutase [Fe], putative	PmUG01_14041400	superoxide dismutase [Fe], putative	PF3D7_0814900	superoxide dismutase [Fe]	PRCDC_0814200	superoxide dismutase [Fe], putative
695	11	13	PcyM_1426600	selenoprotein, putative	PVP01_1425400	selenoprotein, putative	PKNH_1425300	selenoprotein, putative	PCOAT2_000514900	selenoprotein, putative	PocGH01_14032600	selenoprotein, putative	PY17X_1424600	selenoprotein, putative	PCHAS_1424400	selenoprotein, putative	PBANKA_1422600	selenoprotein, putative	PmUG01_14041300	selenoprotein, putative	PF3D7_0815000	selenoprotein	PRCDC_0814300	selenoprotein, putative
696	11	13	PcyM_1426500	RAP protein, putative	PVP01_1425300	RAP protein, putative	PKNH_1425200	RAP protein, putative	PCOAT2_000514800	RAP protein, putative	PocGH01_14032500	RAP protein, putative	PY17X_1424500	RAP protein, putative	PCHAS_1424300	RAP protein, putative	PBANKA_1422500	RAP protein, putative	PmUG01_14041200	RAP protein, putative	PF3D7_0815100	RAP protein, putative	PRCDC_0814400	RAP protein, putative
697	11	13	PcyM_1426400	importin-beta 2, putative	PVP01_1425200	importin-beta 2, putative	PKNH_1425100	importin beta, putative	PCOAT2_000514700	importin beta, putative	PocGH01_14032400	importin beta, putative	PY17X_1424400	importin beta, putative	PCHAS_1424200	importin beta, putative	PBANKA_1422400	importin beta, putative	PmUG01_14041100	importin beta, putative	PF3D7_0815200	importin beta, putative	PRCDC_0814500	importin beta, putative
698	11	13	PcyM_1426200	FAD-dependent monooxygenase, putative	PVP01_1425100	FAD-dependent monooxygenase, putative	PKNH_1425000	FAD-dependent monooxygenase, putative	PCOAT2_000514600	FAD-dependent monooxygenase, putative	PocGH01_14032300	FAD-dependent monooxygenase, putative	PY17X_1424300	FAD-dependent monooxygenase, putative	PCHAS_1424100	FAD-dependent monooxygenase, putative	PBANKA_1422300	FAD-dependent monooxygenase, putative	PmUG01_14041000	FAD-dependent monooxygenase, putative	PF3D7_0815300	FAD-dependent monooxygenase, putative	PRCDC_0814600	FAD-dependent monooxygenase, putative
699	11	13	PcyM_1426100	zinc transporter, putative	PVP01_1425000	zinc transporter, putative	PKNH_1424900	cation diffusion facilitator family protein,	PCOAT2_000514500	zinc transporter, putative	PocGH01_14032200	cation diffusion facilitator family protein,	PY17X_1424200	cation diffusion facilitator family protein,	PCHAS_1424000	cation diffusion facilitator family protein,	PBANKA_1422200	cation diffusion facilitator family protein,	PmUG01_14040900	cation diffusion facilitator family protein,	PF3D7_0715900	cation diffusion facilitator family protein,	PRCDC_0713200	cation diffusion facilitator family protein,
700	11	13	PcyM_1426000	transporter, putative	PVP01_1424900	transporter, putative	PKNH_1424800	drug/metabolite transporter, putative	PCOAT2_000514400	transporter, putative	PocGH01_14032100	drug/metabolite transporter, putative	PY17X_1424100	drug/metabolite transporter, putative	PCHAS_1423900	drug/metabolite transporter, putative	PBANKA_1422100	drug/metabolite transporter, putative	PmUG01_14040800	drug/metabolite transporter, putative	PF3D7_0715800	drug/metabolite transporter, putative	PRCDC_0713100	drug/metabolite transporter, putative
701	11	13	PcyM_1425900	conserved Plasmodium protein, unknown function	PVP01_1424800	conserved Plasmodium protein, unknown function	PKNH_1424700	conserved Plasmodium protein, unknown function	PCOAT2_000514300	conserved Plasmodium protein, unknown function	PocGH01_14032000	conserved Plasmodium protein, unknown function	PY17X_1424000	conserved Plasmodium protein, unknown function	PCHAS_1423800	conserved Plasmodium protein, unknown function	PBANKA_1422000	conserved Plasmodium protein, unknown function	PmUG01_14040700	conserved Plasmodium protein, unknown function	PF3D7_0715700	conserved Plasmodium protein, unknown function	PRCDC_0713000	conserved Plasmodium protein, unknown function
702	11	13	PcyM_1425800	GTP-binding translation elongation factor tu	PVP01_1424700	GTP-binding translation elongation factor tu	PKNH_1424600	GTP-binding translation elongation factor tu	PCOAT2_000514200	GTP-binding translation elongation factor tu family protein, putative	PocGH01_14031900	GTP-binding translation elongation factor tu	PY17X_1423900	GTP-binding translation elongation factor,	PCHAS_1423700	GTP-binding translation elongation factor,	PBANKA_1421900	GTP-binding translation elongation factor,	PmUG01_14040600	GTP-binding translation elongation factor tu	PF3D7_0715600	GTP-binding translation elongation factor tu	PRCDC_0712900	GTP-binding translation elongation factor tu
703	11	13	PcyM_1425600	secreted ookinete protein, putative	PVP01_1424500	secreted ookinete protein, putative	PKNH_1424400	secreted ookinete protein, putative	PCOAT2_000514100	secreted ookinete protein, putative	PocGH01_14031700	secreted ookinete protein, putative	PY17X_1423700	secreted ookinete protein, putative	PCHAS_1423500	secreted ookinete protein, putative	PBANKA_1421700	secreted ookinete protein, putative	PmUG01_14040400	secreted ookinete protein, putative	PF3D7_0715400	secreted ookinete protein, putative	PRCDC_0712700	secreted ookinete protein, putative
704	11	13	PcyM_1425500	calcium-dependent protein kinase 3, putative	PVP01_1424400	calcium-dependent protein kinase 3, putative	PKNH_1424300	calcium/calmodulin-dependent protein kinase,	PCOAT2_000514000	calcium-dependent protein kinase 3, putative	PocGH01_14031600	calcium-dependent protein kinase 3, putative	PY17X_1423600	calcium/calmodulin-dependent protein kinase,	PCHAS_1423400	calcium/calmodulin-dependent protein kinase,	PBANKA_1421600	calcium/calmodulin-dependent protein kinase,	PmUG01_14040300	calcium-dependent protein kinase 3, putative	PF3D7_0715300	calcium/calmodulin-dependent protein kinase,	PRCDC_0712600	calcium/calmodulin-dependent protein kinase,
705	11	13	PcyM_1425400	conserved Plasmodium protein, unknown function	PVP01_1424300	conserved Plasmodium protein, unknown function	PKNH_1424200	conserved Plasmodium protein, unknown function	PCOAT2_000513900	conserved Plasmodium protein, unknown function	PocGH01_14031500	conserved Plasmodium protein, unknown function	PY17X_1423500	conserved Plasmodium protein, unknown function	PCHAS_1423300	conserved Plasmodium protein, unknown function	PBANKA_1421500	conserved Plasmodium protein, unknown function	PmUG01_14040200	conserved Plasmodium protein, unknown function	PF3D7_0715200	conserved Plasmodium protein, unknown function	PRCDC_0712500	conserved Plasmodium protein, unknown function
706	11	13	PcyM_1425200	4-nitrophenylphosphatase, putative	PVP01_1424100	4-nitrophenylphosphatase, putative	PKNH_1424000	4-nitrophenylphosphatase, putative	PCOAT2_000513700	4-nitrophenylphosphatase, putative	PocGH01_14031300	4-nitrophenylphosphatase, putative	PY17X_1423300	4-nitrophenylphosphatase, putative	PCHAS_1423100	4-nitrophenylphosphatase, putative	PBANKA_1421300	4-nitrophenylphosphatase, putative	PmUG01_14040000	4-nitrophenylphosphatase, putative	PF3D7_0715000	4-nitrophenylphosphatase	PRCDC_0712300	4-nitrophenylphosphatase
707	11	13	PcyM_1424800	conserved Plasmodium protein, unknown function	PVP01_1423700	conserved Plasmodium protein, unknown function	PKNH_1423500	conserved Plasmodium protein, unknown function	PCOAT2_000513200	conserved Plasmodium protein, unknown function	PocGH01_14030900	conserved Plasmodium protein, unknown function	PY17X_1422900	conserved Plasmodium protein, unknown function	PCHAS_1423000	conserved Plasmodium protein, unknown function	PBANKA_1421200	conserved Plasmodium protein, unknown function	PmUG01_14039600	conserved Plasmodium protein, unknown function	PF3D7_0714600	conserved Plasmodium protein, unknown function	PRCDC_0711900	conserved Plasmodium protein, unknown function
708	11	13	PcyM_1424700	transcription elongation factor, putative	PVP01_1423600	transcription elongation factor, putative	PKNH_1423400	transcription elongation factor s-II, putative	PCOAT2_000513100	transcription elongation factor s-II, putative	PocGH01_14030800	transcription elongation factor s-II, putative	PY17X_1422800	transcription elongation factor s-II, putative	PCHAS_1422900	transcription elongation factor s-II, putative	PBANKA_1421100	transcription elongation factor s-II, putative	PmUG01_14039500	transcription elongation factor s-II, putative	PF3D7_0714500	transcription elongation factor s-II, putative	PRCDC_0711800	transcription elongation factor s-II, putative
709	11	13	PcyM_1424600	calmodulin, putative	PVP01_1423500	calmodulin, putative	PKNH_1423300	calmodulin, putative	PCOAT2_000513000	calmodulin, putative	PocGH01_14030700	calmodulin, putative	PY17X_1422700	calmodulin, putative	PCHAS_1422800	calmodulin, putative	PBANKA_1421000	calmodulin, putative	PmUG01_14039400	calmodulin, putative	PF3D7_0714400	calmodulin, putative	PRCDC_0711700	calmodulin, putative
710	11	13	PcyM_1424500	palmitoyltransferase, putative	PVP01_1423400	palmitoyltransferase, putative	PKNH_1423200	palmitoyltransferase DHHC4, putative	PCOAT2_000512900	palmitoyltransferase, putative	PocGH01_14030600	palmitoyltransferase DHHC4, putative	PY17X_1422600	palmitoyltransferase DHHC4, putative	PCHAS_1422700	palmitoyltransferase DHHC4, putative	PBANKA_1420900	palmitoyltransferase DHHC4, putative	PmUG01_14039300	palmitoyltransferase DHHC4, putative	PF3D7_0714300	palmitoyltransferase DHHC4, putative	PRCDC_0711600	palmitoyltransferase DHHC4, putative
711	11	13	PcyM_1424400	conserved Plasmodium protein, unknown function	PVP01_1423300	conserved Plasmodium protein, unknown function	PKNH_1423100	conserved Plasmodium protein, unknown function	PCOAT2_000512200	conserved Plasmodium protein, unknown function	PocGH01_14030500	conserved Plasmodium protein, unknown function	PY17X_1422500	conserved Plasmodium protein, unknown function	PCHAS_1422600	conserved Plasmodium protein, unknown function	PBANKA_1420800	conserved Plasmodium protein, unknown function	PmUG01_14039200	conserved Plasmodium protein, unknown function	PF3D7_0714200	conserved Plasmodium protein, unknown function	PRCDC_0711500	conserved Plasmodium protein, unknown function
712	11	13	PcyM_1424300	conserved Plasmodium protein, unknown function	PVP01_1423200	conserved Plasmodium protein, unknown function	PKNH_1423000	hypothetical protein, conserved in Apicomplexan	PCOAT2_000512100	conserved Plasmodium protein, unknown function	PocGH01_14030400	conserved Plasmodium protein, unknown function	PY17X_1422400	conserved Plasmodium protein, unknown function	PCHAS_1422500	conserved Plasmodium protein, unknown function	PBANKA_1420700	conserved Plasmodium protein, unknown function	PmUG01_14039100	conserved Plasmodium protein, unknown function	PF3D7_0714100	conserved Plasmodium protein, unknown function	PRCDC_0711400	conserved Plasmodium protein, unknown function
713	11	13	PcyM_1424200	histone H2B variant, putative	PVP01_1423100	histone H2B variant, putative	PKNH_1422900	histone H2B variant, putative	PCOAT2_000512000	histone H2B variant, putative	PocGH01_14030300	histone H2B variant, putative	PY17X_1422300	histone H2B variant, putative	PCHAS_1422400	histone H2B variant, putative	PBANKA_1420600	histone H2B variant, putative	PmUG01_14039000	histone H2B variant, putative	PF3D7_0714000	histone H2B variant	PRCDC_0711300	histone H2B variant, putative
714	11	13	PcyM_1424000	conserved Plasmodium protein, unknown function	PVP01_1423000	conserved Plasmodium protein, unknown function	PKNH_1422800	conserved Plasmodium protein, unknown function	PCOAT2_000511900	conserved Plasmodium protein, unknown function	PocGH01_14030200	conserved Plasmodium protein, unknown function	PY17X_1422200	conserved Plasmodium protein, unknown function	PCHAS_1422300	conserved Plasmodium protein, unknown function	PBANKA_1420500	conserved Plasmodium protein, unknown function	PmUG01_14038900	conserved Plasmodium protein, unknown function	PF3D7_0713900	conserved Plasmodium protein, unknown function	PRCDC_0711200	conserved Plasmodium protein, unknown function
715	11	13	PcyM_1423900	conserved Plasmodium protein, unknown function	PVP01_1422900	conserved Plasmodium protein, unknown function	PKNH_1422700	negative elongation factor A, putative	PCOAT2_000511800	negative elongation factor A, putative	PocGH01_14030100	negative elongation factor A, putative	PY17X_1422100	negative elongation factor A, putative	PCHAS_1422200	negative elongation factor A, putative	PBANKA_1420400	negative elongation factor A, putative	PmUG01_14038800	negative elongation factor A, putative	PF3D7_0713800	negative elongation factor A, putative	PRCDC_0711100	negative elongation factor A, putative
716	11	13	PcyM_1423800	conserved Plasmodium protein, unknown function	PVP01_1422800	conserved Plasmodium protein, unknown function	PKNH_1422600	conserved Plasmodium protein, unknown function	PCOAT2_000511700	conserved Plasmodium protein, unknown function	PocGH01_14030000	conserved Plasmodium protein, unknown function	PY17X_1422000	conserved Plasmodium protein, unknown function	PCHAS_1422100	conserved Plasmodium protein, unknown function	PBANKA_1420300	conserved Plasmodium protein, unknown function	PmUG01_14038700	conserved Plasmodium protein, unknown function	PF3D7_0713700	conserved Plasmodium protein, unknown function	PRCDC_0711000	conserved Plasmodium protein, unknown function
717	11	13	PcyM_1423700	mitochondrial ribosomal protein S5 precursor,	PVP01_1422700	mitochondrial ribosomal protein S5 precursor,	PKNH_1422500	mitochondrial ribosomal protein S5 precursor,	PCOAT2_000511600	mitochondrial ribosomal protein S5 precursor, putative	PocGH01_14029900	mitochondrial ribosomal protein S5 precursor,	PY17X_1421900	mitochondrial ribosomal protein S5 precursor,	PCHAS_1422000	mitochondrial ribosomal protein S5 precursor,	PBANKA_1420200	mitochondrial ribosomal protein S5 precursor,	PmUG01_14038600	mitochondrial ribosomal protein S5 precursor,	PF3D7_0713600	mitochondrial ribosomal protein S5 precursor,	PRCDC_0710900	mitochondrial ribosomal protein S5 precursor,
718	11	13	PcyM_1423600	conserved Plasmodium protein, unknown function	PVP01_1422600	conserved Plasmodium protein, unknown function	PKNH_1422400	conserved Plasmodium protein, unknown function	PCOAT2_000511500	conserved Plasmodium protein, unknown function	PocGH01_14029800	conserved Plasmodium protein, unknown function	PY17X_1421800	conserved Plasmodium protein, unknown function	PCHAS_1421900	conserved Plasmodium protein, unknown function	PBANKA_1420100	conserved Plasmodium protein, unknown function	PmUG01_14038500	conserved Plasmodium protein, unknown function	PF3D7_0713500	conserved Plasmodium protein, unknown function	PRCDC_0710800	conserved Plasmodium protein, unknown function
719	11	13	PcyM_1423500	serpentine receptor, putative	PVP01_1422500	serpentine receptor, putative	PKNH_1422300	serpentine receptor, putative	PCOAT2_000511400	serpentine receptor, putative	PocGH01_14029700	serpentine receptor, putative	PY17X_1421700	conserved Plasmodium protein, unknown function	PCHAS_1421800	conserved Plasmodium protein, unknown function	PBANKA_1420000	conserved Plasmodium protein, unknown function	PmUG01_14038400	serpentine receptor, putative	PF3D7_0713400	serpentine receptor, putative	PRCDC_0710700	serpentine receptor, putative
720	11	13	PcyM_1423400	3',5'-cyclic nucleotide phosphodiesterase,	PVP01_1422400	3',5'-cyclic nucleotide phosphodiesterase,	PKNH_1422200	phosphodiesterase gamma, putative	PCOAT2_000511300	3',5'-cyclic nucleotide phosphodiesterase, putative	PocGH01_14029600	3',5'-cyclic nucleotide phosphodiesterase,	PY17X_1421600	phosphodiesterase gamma	PCHAS_1421700	phosphodiesterase gamma, putative	PBANKA_1419900	phosphodiesterase gamma, putative	PmUG01_14038300	3',5'-cyclic nucleotide phosphodiesterase,	PF3D7_1321600	phosphodiesterase gamma, putative	PRCDC_1320600	phosphodiesterase gamma, putative
721	11	13	PcyM_1423300	3',5'-cyclic nucleotide phosphodiesterase,	PVP01_1422300	3',5'-cyclic nucleotide phosphodiesterase,	PKNH_1422100	3',5'-cyclic nucleotide phosphodiesterase,	PCOAT2_000511200	3',5'-cyclic nucleotide phosphodiesterase, putative	PocGH01_14029500	3',5'-cyclic nucleotide phosphodiesterase,	PY17X_1421500	3',5'-cyclic nucleotide phosphodiesterase,	PCHAS_1421600	3',5'-cyclic nucleotide phosphodiesterase,	PBANKA_1419800	3',5'-cyclic nucleotide phosphodiesterase,	PmUG01_14038200	3',5'-cyclic nucleotide phosphodiesterase,	PF3D7_1321500	3',5'-cyclic nucleotide phosphodiesterase,	PRCDC_1320500	3',5'-cyclic nucleotide phosphodiesterase,
722	11	13	PcyM_1423200	palmitoyltransferase, putative	PVP01_1422200	palmitoyltransferase, putative	PKNH_1422000	palmitoyltransferase DHHC8, putative	PCOAT2_000511100	palmitoyltransferase, putative	PocGH01_14029400	palmitoyltransferase DHHC8, putative	PY17X_1421400	palmitoyltransferase DHHC8, putative	PCHAS_1421500	palmitoyltransferase DHHC8, putative	PBANKA_1419700	palmitoyltransferase DHHC8, putative	PmUG01_14038100	palmitoyltransferase DHHC8, putative	PF3D7_1321400	palmitoyltransferase DHHC8, putative	PRCDC_1320400	palmitoyltransferase DHHC8, putative
723	11	13	PcyM_1423100	conserved Plasmodium protein, unknown function	PVP01_1422100	conserved Plasmodium protein, unknown function	PKNH_1421900	conserved Plasmodium protein, unknown function	PCOAT2_000511000	conserved Plasmodium protein, unknown function	PocGH01_14029300	conserved Plasmodium protein, unknown function	PY17X_1421300	conserved Plasmodium protein, unknown function	PCHAS_1421400	conserved Plasmodium protein, unknown function	PBANKA_1419600	conserved Plasmodium protein, unknown function	PmUG01_14038000	conserved Plasmodium protein, unknown function	PF3D7_1321300	conserved Plasmodium membrane protein, unknown	PRCDC_1320300	conserved Plasmodium membrane protein, unknown
724	11	13	PcyM_1423000	conserved Plasmodium protein, unknown function	PVP01_1422000	conserved Plasmodium protein, unknown function	PKNH_1421800	conserved protein, unknown function	PCOAT2_000510900	conserved protein, unknown function	PocGH01_14029200	conserved protein, unknown function	PY17X_1421200	conserved protein, unknown function	PCHAS_1421300	conserved protein, unknown function	PBANKA_1419500	conserved protein, unknown function	PmUG01_14037900	conserved protein, unknown function	PF3D7_1321200	conserved protein, unknown function	PRCDC_1320200	conserved protein, unknown function
725	11	13	PcyM_1422900	conserved Plasmodium protein, unknown function	PVP01_1421900	conserved Plasmodium protein, unknown function	PKNH_1421700	conserved Plasmodium protein, unknown function	PCOAT2_000510800	conserved Plasmodium protein, unknown function	PocGH01_14029100	conserved Plasmodium protein, unknown function	PY17X_1421100	conserved Plasmodium protein, unknown function	PCHAS_1421200	conserved Plasmodium protein, unknown function	PBANKA_1419400	conserved Plasmodium protein, unknown function	PmUG01_14037800	conserved Plasmodium protein, unknown function	PF3D7_1321100	conserved Plasmodium protein, unknown function	PRCDC_1320100	conserved Plasmodium protein, unknown function
726	11	13	PcyM_1422800	conserved Plasmodium protein, unknown function	PVP01_1421800	conserved Plasmodium protein, unknown function	PKNH_1421600	conserved Plasmodium protein, unknown function	PCOAT2_000510700	conserved Plasmodium protein, unknown function	PocGH01_14029000	conserved Plasmodium protein, unknown function	PY17X_1421000	conserved Plasmodium protein, unknown function	PCHAS_1421100	conserved Plasmodium protein, unknown function	PBANKA_1419300	conserved Plasmodium protein, unknown function	PmUG01_14037700	conserved Plasmodium protein, unknown function	PF3D7_1321000	conserved Plasmodium protein, unknown function	PRCDC_1320000	conserved Plasmodium protein, unknown function
727	11	13	PcyM_1422700	peptidyl-prolyl cis-trans isomerase E, putative	PVP01_1421700	peptidyl-prolyl cis-trans isomerase E, putative	PKNH_1421500	RNA-binding protein, putative	PCOAT2_000510600	RNA-binding protein, putative	PocGH01_14028900	RNA-binding protein, putative	PY17X_1420900	RNA-binding protein, putative	PCHAS_1421000	RNA-binding protein, putative	PBANKA_1419200	RNA-binding protein, putative	PmUG01_14037600	RNA-binding protein, putative	PF3D7_1320900	RNA-binding protein, putative	PRCDC_1319900	RNA-binding protein, putative
728	11	13	PcyM_1422600	dihydrolipoyllysine-residue succinyltransferase	PVP01_1421600	dihydrolipoyllysine-residue succinyltransferase	PKNH_1421400	dihydrolipoyllysine-residue succinyltransferase	PCOAT2_000510500	dihydrolipoyllysine-residue succinyltransferase component of 2-oxoglutarate dehydrogenase complex, putative	PocGH01_14028800	dihydrolipoyllysine-residue succinyltransferase	PY17X_1420800	dihydrolipoyllysine-residue succinyltransferase	PCHAS_1420900	dihydrolipoyllysine-residue succinyltransferase	PBANKA_1419100	dihydrolipoyllysine-residue succinyltransferase	PmUG01_14037500	dihydrolipoyllysine-residue succinyltransferase	PF3D7_1320800	dihydrolipoyllysine-residue succinyltransferase	PRCDC_1319800	dihydrolipoyllysine-residue succinyltransferase
729	11	13	PcyM_1422500	conserved Plasmodium protein, unknown function	PVP01_1421500	conserved Plasmodium protein, unknown function	PKNH_1421300	conserved Plasmodium protein, unknown function	PCOAT2_000510400	conserved Plasmodium protein, unknown function	PocGH01_14028700	conserved Plasmodium protein, unknown function	PY17X_1420700	conserved Plasmodium protein, unknown function	PCHAS_1420800	conserved Plasmodium protein, unknown function	PBANKA_1419000	conserved Plasmodium protein, unknown function	PmUG01_14037400	conserved Plasmodium protein, unknown function	PF3D7_1320700	conserved Plasmodium protein, unknown function	PRCDC_1319700	conserved Plasmodium protein, unknown function
730	11	13	PcyM_1422400	ras-related protein Rab-11A, putative	PVP01_1421400	ras-related protein Rab-11A, putative	PKNH_1421200	ras-related protein Rab-11A, putative	PCOAT2_000510300	ras-related protein Rab-11A, putative	PocGH01_14028600	ras-related protein Rab-11A, putative	PY17X_1420600	ras-related protein Rab-11A, putative	PCHAS_1420700	ras-related protein Rab-11A, putative	PBANKA_1418900	ras-related protein Rab-11A	PmUG01_14037300	ras-related protein Rab-11A, putative	PF3D7_1320600	ras-related protein Rab-11A	PRCDC_1319600	ras-related protein Rab-11A, putative
731	11	13	PcyM_1422300	SNARE protein, putative	PVP01_1421300	SNARE protein, putative	PKNH_1421100	SNARE protein, putative	PCOAT2_000510200	SNARE protein, putative	PocGH01_14028500	SNARE protein, putative	PY17X_1420500	SNARE protein, putative	PCHAS_1420600	SNARE protein, putative	PBANKA_1418800	SNARE protein, putative	PmUG01_14037200	SNARE protein, putative	PF3D7_1320500	SNARE protein, putative	PRCDC_1319500	SNARE protein, putative
732	11	13	PcyM_1422200	type I signal peptidase, putative	PVP01_1421200	type I signal peptidase, putative	PKNH_1421000	signal peptidase, putative	PCOAT2_000510100	type I signal peptidase, putative	PocGH01_14028400	type I signal peptidase, putative	PY17X_1420400	microsomal signal peptidase, putative	PCHAS_1420500	microsomal signal peptidase, putative	PBANKA_1418700	microsomal signal peptidase, putative	PmUG01_14037100	type I signal peptidase, putative	PF3D7_1320400	type I signal peptidase	PRCDC_1319400	type I signal peptidase
733	11	13	PcyM_1422100	conserved Plasmodium protein, unknown function	PVP01_1421100	conserved Plasmodium protein, unknown function	PKNH_1420900	conserved Plasmodium protein, unknown function	PCOAT2_000509000	conserved Plasmodium protein, unknown function	PocGH01_14028300	conserved Plasmodium protein, unknown function	PY17X_1420300	conserved Plasmodium protein, unknown function	PCHAS_1420400	conserved Plasmodium protein, unknown function	PBANKA_1418600	conserved Plasmodium protein, unknown function	PmUG01_14037000	conserved Plasmodium protein, unknown function	PF3D7_1320300	conserved Plasmodium protein, unknown function	PRCDC_1319300	conserved Plasmodium protein, unknown function
734	11	13	PcyM_1422000	TBC domain protein, putative	PVP01_1421000	TBC domain protein, putative	PKNH_1420800	TBC domain protein, putative	PCOAT2_000508900	TBC domain protein, putative	PocGH01_14028200	TBC domain protein, putative	PY17X_1420200	TBC domain protein, putative	PCHAS_1420300	TBC domain protein, putative	PBANKA_1418500	TBC domain protein, putative	PmUG01_14036900	TBC domain protein, putative	PF3D7_1320200	TBC domain protein, putative	PRCDC_1319200	TBC domain protein, putative
735	11	13	PcyM_1421900	ATP-dependent Clp protease adaptor protein ClpS,	PVP01_1420900	ATP-dependent Clp protease adaptor protein ClpS,	PKNH_1420700	ATP-dependent Clp protease adapter protein ClpS,	PCOAT2_000508800	ATP-dependent Clp protease adaptor protein ClpS, putative	PocGH01_14028100	ATP-dependent Clp protease adapter protein ClpS,	PY17X_1420100	ATP-dependent Clp protease adapter protein ClpS,	PCHAS_1420200	ATP-dependent Clp protease adapter protein ClpS,	PBANKA_1418400	ATP-dependent Clp protease adapter protein ClpS,	PmUG01_14036800	ATP-dependent Clp protease adaptor protein ClpS,	PF3D7_1320100	ATP-dependent Clp protease adapter protein ClpS	PRCDC_1319100	ATP-dependent Clp protease adapter protein ClpS,
736	11	13	PcyM_1421800	rhoptry protein 2, putative	PVP01_1420800	rhoptry protein 2, putative	PKNH_1420600	rhoptry protein 2, putative	PCOAT2_000508700	golgi protein 1, putative	PocGH01_14028000	golgi protein 1, putative	PY17X_1420000	rhoptry protein 2, putative	PCHAS_1420100	rhoptry protein 2, putative	PBANKA_1418300	rhoptry protein 2	PmUG01_14036700	golgi protein 1, putative	PF3D7_1320000	rhoptry protein 2, putative	PRCDC_1319000	rhoptry protein 2, putative
737	11	13	PcyM_1421600	protein phosphatase PP2A regulatory subunit A,	PVP01_1420600	protein phosphatase PP2A regulatory subunit A,	PKNH_1420500	protein phosphatase PP2A regulatory subunit A,	PCOAT2_000508500	protein phosphatase PP2A regulatory subunit A, putative	PocGH01_14027800	protein phosphatase PP2A regulatory subunit A,	PY17X_1419900	protein phosphatase PP2A regulatory subunit A,	PCHAS_1420000	protein phosphatase PP2A regulatory subunit A,	PBANKA_1418200	protein phosphatase PP2A regulatory subunit A,	PmUG01_14036400	protein phosphatase PP2A regulatory subunit A,	PF3D7_1319700	protein phosphatase PP2A regulatory subunit A,	PRCDC_1318700	protein phosphatase PP2A regulatory subunit A,
738	11	13	PcyM_1421500	conserved Plasmodium protein, unknown function	PVP01_1420500	conserved Plasmodium protein, unknown function	PKNH_1420400	conserved Plasmodium protein, unknown function	PCOAT2_000508400	conserved Plasmodium protein, unknown function	PocGH01_14027700	conserved Plasmodium protein, unknown function	PY17X_1419800	conserved Plasmodium protein, unknown function	PCHAS_1419900	conserved Plasmodium protein, unknown function	PBANKA_1418100	conserved Plasmodium protein, unknown function	PmUG01_14036300	conserved Plasmodium protein, unknown function	PF3D7_1319600	conserved Plasmodium protein, unknown function	PRCDC_1318600	conserved Plasmodium protein, unknown function
739	11	13	PcyM_1421400	conserved Plasmodium protein, unknown function	PVP01_1420400	conserved Plasmodium protein, unknown function	PKNH_1420300	conserved Plasmodium protein, unknown function	PCOAT2_000508300	conserved Plasmodium protein, unknown function	PocGH01_14027600	conserved Plasmodium protein, unknown function	PY17X_1419700	conserved Plasmodium protein, unknown function	PCHAS_1419800	conserved Plasmodium protein, unknown function	PBANKA_1418000	conserved Plasmodium protein, unknown function	PmUG01_14036200	conserved Plasmodium protein, unknown function	PF3D7_1319500	conserved Plasmodium protein, unknown function	PRCDC_1318500	conserved Plasmodium protein, unknown function
740	11	13	PcyM_1421200	conserved Plasmodium protein, unknown function	PVP01_1420300	conserved Plasmodium protein, unknown function	PKNH_1420200	conserved Plasmodium protein, unknown function	PCOAT2_000508200	conserved Plasmodium protein, unknown function	PocGH01_14027500	conserved Plasmodium protein, unknown function	PY17X_1419600	conserved Plasmodium protein, unknown function	PCHAS_1419700	conserved Plasmodium protein, unknown function	PBANKA_1417900	conserved Plasmodium protein, unknown function	PmUG01_14036100	conserved Plasmodium protein, unknown function	PF3D7_1319400	conserved Plasmodium protein, unknown function	PRCDC_1318400	conserved Plasmodium protein, unknown function
741	11	13	PcyM_1421100	N(2),N(2)-dimethylguanosine tRNA	PVP01_1420200	N(2),N(2)-dimethylguanosine tRNA	PKNH_1420100	N2,N2-dimethylguanosine tRNA methyltransferase,	PCOAT2_000508100	N(2),N(2)-dimethylguanosine tRNA methyltransferase, putative	PocGH01_14027400	N2,N2-dimethylguanosine tRNA methyltransferase,	PY17X_1419500	N2,N2-dimethylguanosine tRNA methyltransferase,	PCHAS_1419600	N2,N2-dimethylguanosine tRNA methyltransferase,	PBANKA_1417800	N2,N2-dimethylguanosine tRNA methyltransferase,	PmUG01_14036000	N2,N2-dimethylguanosine tRNA methyltransferase,	PF3D7_1319300	N2,N2-dimethylguanosine tRNA methyltransferase,	PRCDC_1318300	N2,N2-dimethylguanosine tRNA methyltransferase,
742	11	13	PcyM_1421000	conserved Plasmodium protein, unknown function	PVP01_1420100	conserved Plasmodium protein, unknown function	PKNH_1420000	conserved Plasmodium protein, unknown function	PCOAT2_000508000	conserved Plasmodium protein, unknown function	PocGH01_14027300	conserved Plasmodium protein, unknown function	PY17X_1419400	conserved Plasmodium protein, unknown function	PCHAS_1419500	conserved Plasmodium protein, unknown function	PBANKA_1417700	conserved Plasmodium protein, unknown function	PmUG01_14035900	conserved Plasmodium protein, unknown function	PF3D7_1319200	conserved Plasmodium protein, unknown function	PRCDC_1318200	conserved Plasmodium protein, unknown function
743	11	13	PcyM_1420900	conserved Plasmodium protein, unknown function	PVP01_1420000	conserved Plasmodium protein, unknown function	PKNH_1419900	conserved protein, unknown function	PCOAT2_000507900	conserved Plasmodium protein, unknown function	PocGH01_14027200	conserved protein, unknown function	PY17X_1419300	conserved protein, unknown function	PCHAS_1419400	conserved protein, unknown function	PBANKA_1417600	conserved protein, unknown function	PmUG01_14035800	conserved protein, unknown function	PF3D7_1319100	conserved protein, unknown function	PRCDC_1318100	conserved protein, unknown function
744	11	13	PcyM_1420700	conserved Plasmodium protein, unknown function	PVP01_1419800	conserved Plasmodium protein, unknown function	PKNH_1419700	conserved Plasmodium protein, unknown function	PCOAT2_000507700	conserved Plasmodium protein, unknown function	PocGH01_14027000	conserved Plasmodium protein, unknown function	PY17X_1419100	conserved Plasmodium protein, unknown function	PCHAS_1419200	conserved Plasmodium protein, unknown function	PBANKA_1417400	conserved Plasmodium protein, unknown function	PmUG01_14035600	conserved Plasmodium protein, unknown function	PF3D7_1318900	conserved Plasmodium protein, unknown function	PRCDC_1317900	conserved Plasmodium protein, unknown function
745	11	13	PcyM_1420600	translocation protein SEC63, putative	PVP01_1419700	translocation protein SEC63, putative	PKNH_1419600	translocation protein SEC63, putative	PCOAT2_000507600	translocation protein SEC63, putative	PocGH01_14026900	translocation protein SEC63, putative	PY17X_1419000	translocation protein SEC63, putative	PCHAS_1419100	translocation protein SEC63, putative	PBANKA_1417300	translocation protein SEC63, putative	PmUG01_14035500	translocation protein SEC63, putative	PF3D7_1318800	translocation protein SEC63	PRCDC_1317800	translocation protein SEC63, putative
746	11	13	PcyM_1420400	conserved Plasmodium protein, unknown function	PVP01_1419600	conserved Plasmodium protein, unknown function	PKNH_1419500	hypothetical protein, conserved in Apicomplexan	PCOAT2_000507500	conserved Plasmodium protein, unknown function	PocGH01_14026800	conserved Plasmodium protein, unknown function	PY17X_1418900	conserved Plasmodium protein, unknown function	PCHAS_1419000	conserved Plasmodium protein, unknown function	PBANKA_1417200	conserved Plasmodium protein, unknown function	PmUG01_14035400	conserved Plasmodium protein, unknown function	PF3D7_1318700	conserved Plasmodium protein, unknown function	PRCDC_1317700	conserved Plasmodium protein, unknown function
747	11	13	PcyM_1420300	conserved Plasmodium protein, unknown function	PVP01_1419500	conserved Plasmodium protein, unknown function	PKNH_1419400	conserved Plasmodium protein, unknown function	PCOAT2_000507400	conserved Plasmodium protein, unknown function	PocGH01_14026700	conserved Plasmodium protein, unknown function	PY17X_1418800	conserved Plasmodium protein, unknown function	PCHAS_1418900	conserved Plasmodium protein, unknown function	PBANKA_1417100	conserved Plasmodium protein, unknown function	PmUG01_14035300	conserved Plasmodium protein, unknown function	PF3D7_1318600	conserved Plasmodium protein, unknown function	PRCDC_1317600	conserved Plasmodium protein, unknown function
748	11	13	PcyM_1420100	structural maintenance of chromosome 2,	PVP01_1419300	structural maintenance of chromosome 2,	PKNH_1419200	structural maintenance of chromosomes protein 2,	PCOAT2_000507200	structural maintenance of chromosome 2, putative	PocGH01_14026500	structural maintenance of chromosomes protein 2,	PY17X_1418600	structural maintenance of chromosomes protein 2,	PCHAS_1418700	structural maintenance of chromosomes protein 2,	PBANKA_1416900	structural maintenance of chromosomes protein 2,	PmUG01_14035100	structural maintenance of chromosomes protein 2,	PF3D7_1318400	structural maintenance of chromosomes protein 2,	PRCDC_1317400	structural maintenance of chromosomes protein 2,
749	11	13	PcyM_1420000	conserved Plasmodium protein, unknown function	PVP01_1419200	conserved Plasmodium protein, unknown function	PKNH_1419000	conserved Plasmodium protein, unknown function	PCOAT2_000506800	conserved Plasmodium protein, unknown function	PocGH01_14026400	conserved Plasmodium protein, unknown function	PY17X_1418500	conserved Plasmodium protein, unknown function	PCHAS_1418600	conserved Plasmodium protein, unknown function	PBANKA_1416800	conserved Plasmodium protein, unknown function	PmUG01_14035000	conserved Plasmodium protein, unknown function	PF3D7_1318300	conserved Plasmodium protein, unknown function	PRCDC_1317300	conserved Plasmodium protein, unknown function
750	11	13	PcyM_1419900	glycerol-3-phosphate 1-O-acyltransferase,	PVP01_1419100	glycerol-3-phosphate 1-O-acyltransferase,	PKNH_1418900	glycerol-3-phosphate 1-O-acyltransferase,	PCOAT2_000506700	glycerol-3-phosphate 1-O-acyltransferase, putative	PocGH01_14026300	glycerol-3-phosphate 1-O-acyltransferase,	PY17X_1418400	glycerol-3-phosphate 1-O-acyltransferase	PCHAS_1418500	glycerol-3-phosphate 1-O-acyltransferase,	PBANKA_1416700	glycerol-3-phosphate 1-O-acyltransferase,	PmUG01_14034900	glycerol-3-phosphate 1-O-acyltransferase,	PF3D7_1318200	glycerol-3-phosphate 1-O-acyltransferase,	PRCDC_1317200	glycerol-3-phosphate 1-O-acyltransferase,
751	11	13	PcyM_1419800	ferredoxin, putative	PVP01_1419000	ferredoxin, putative	PKNH_1418800	ferredoxin	PCOAT2_000506600	ferredoxin, putative	PocGH01_14026200	ferredoxin, putative	PY17X_1418300	ferredoxin, putative	PCHAS_1418400	ferredoxin, putative	PBANKA_1416600	ferredoxin, putative	PmUG01_14034800	ferredoxin, putative	PF3D7_1318100	ferredoxin, putative	PRCDC_1317100	ferredoxin, putative
752	11	13	PcyM_1419700	conserved Plasmodium protein, unknown function	PVP01_1418900	conserved Plasmodium protein, unknown function	PKNH_1418700	conserved Plasmodium protein, unknown function	PCOAT2_000506500	conserved Plasmodium protein, unknown function	PocGH01_14026100	conserved Plasmodium protein, unknown function	PY17X_1418200	conserved Plasmodium protein, unknown function	PCHAS_1418300	conserved Plasmodium protein, unknown function	PBANKA_1416500	conserved Plasmodium protein, unknown function	PmUG01_14034700	conserved Plasmodium protein, unknown function	PF3D7_1318000	conserved Plasmodium membrane protein, unknown	PRCDC_1317000	conserved Plasmodium membrane protein, unknown
753	11	13	PcyM_1419600	small ribosomal subunit nuclear export protein,	PVP01_1418800	small ribosomal subunit nuclear export protein,	PKNH_1418600	conserved Plasmodium protein, unknown function	PCOAT2_000506400	small ribosomal subunit nuclear export protein, putative	PocGH01_14026000	small ribosomal subunit nuclear export protein,	PY17X_1418100	conserved Plasmodium protein, unknown function	PCHAS_1418200	conserved Plasmodium protein, unknown function	PBANKA_1416400	conserved Plasmodium protein, unknown function	PmUG01_14034600	small ribosomal subunit nuclear export protein,	PF3D7_1317900	small ribosomal subunit nuclear export protein,	PRCDC_1316900	small ribosomal subunit nuclear export protein,
754	11	13	PcyM_1419500	40S ribosomal protein S19, putative	PVP01_1418700	40S ribosomal protein S19, putative	PKNH_1418500	40S ribosomal protein S19, putative	PCOAT2_000506300	40S ribosomal protein S19, putative	PocGH01_14025900	40S ribosomal protein S19, putative	PY17X_1418000	40S ribosomal protein S19, putative	PCHAS_1418100	40S ribosomal protein S19, putative	PBANKA_1416300	40S ribosomal protein S19, putative	PmUG01_14034500	40S ribosomal protein S19, putative	PF3D7_1317800	40S ribosomal protein S19	PRCDC_1316800	40S ribosomal protein S19, putative
755	11	13	PcyM_1419400	conserved Plasmodium protein, unknown function	PVP01_1418600	conserved Plasmodium protein, unknown function	PKNH_1418400	conserved Plasmodium protein, unknown function	PCOAT2_000506200	conserved Plasmodium protein, unknown function	PocGH01_14025800	conserved Plasmodium protein, unknown function	PY17X_1417900	conserved Plasmodium protein, unknown function	PCHAS_1418000	conserved Plasmodium protein, unknown function	PBANKA_1416200	conserved Plasmodium protein, unknown function	PmUG01_14034400	conserved Plasmodium protein, unknown function	PF3D7_1317700	conserved Plasmodium protein, unknown function	PRCDC_1316700	conserved Plasmodium protein, unknown function
756	11	13	PcyM_1419300	conserved Plasmodium protein, unknown function	PVP01_1418500	conserved Plasmodium protein, unknown function	PKNH_1418300	conserved Plasmodium protein, unknown function	PCOAT2_000506100	conserved Plasmodium protein, unknown function	PocGH01_14025700	conserved Plasmodium protein, unknown function	PY17X_1417800	conserved Plasmodium protein, unknown function	PCHAS_1417900	conserved Plasmodium protein, unknown function	PBANKA_1416100	conserved Plasmodium protein, unknown function	PmUG01_14034300	conserved Plasmodium protein, unknown function	PF3D7_1317600	conserved Plasmodium protein, unknown function	PRCDC_1316600	conserved Plasmodium protein, unknown function
757	11	13	PcyM_1419200	conserved Plasmodium protein, unknown function	PVP01_1418400	conserved Plasmodium protein, unknown function	PKNH_1418200	hypothetical protein, conserved in Apicomplexan	PCOAT2_000506000	conserved Plasmodium protein, unknown function	PocGH01_14025600	conserved Plasmodium protein, unknown function	PY17X_1417700	conserved Plasmodium protein, unknown function	PCHAS_1417800	conserved Plasmodium protein, unknown function	PBANKA_1416000	conserved Plasmodium protein, unknown function	PmUG01_14034200	conserved Plasmodium protein, unknown function	PF3D7_1317500	conserved Plasmodium protein, unknown function	PRCDC_1316500	conserved Plasmodium protein, unknown function
758	11	13	PcyM_1419100	conserved Plasmodium protein, unknown function	PVP01_1418300	conserved Plasmodium protein, unknown function	PKNH_1418100	conserved Plasmodium protein, unknown function	PCOAT2_000505900	conserved Plasmodium protein, unknown function	PocGH01_14025500	conserved Plasmodium protein, unknown function	PY17X_1417600	conserved Plasmodium protein, unknown function	PCHAS_1417700	conserved Plasmodium protein, unknown function	PBANKA_1415900	conserved Plasmodium protein, unknown function	PmUG01_14034100	conserved Plasmodium protein, unknown function	PF3D7_1317400	conserved Plasmodium protein, unknown function	PRCDC_1316400	conserved Plasmodium protein, unknown function
759	11	13	PcyM_1419000	conserved Plasmodium protein, unknown function,	PVP01_1418200	conserved Plasmodium protein, unknown function	PKNH_1418000	conserved Plasmodium protein, unknown function	PCOAT2_000505800	conserved Plasmodium protein, unknown function	PocGH01_14025400	conserved Plasmodium protein, unknown function	PY17X_1417500	conserved Plasmodium protein, unknown function	PCHAS_1417600	conserved Plasmodium protein, unknown function	PBANKA_1415800	conserved Plasmodium protein, unknown function	PmUG01_14034000	conserved Plasmodium protein, unknown function	PF3D7_1317300	conserved Plasmodium protein, unknown function	PRCDC_1316300	conserved Plasmodium protein, unknown function
760	11	13	PcyM_1418900	transcription factor with AP2 domain(s),	PVP01_1418100	transcription factor with AP2 domain(s),	PKNH_1417900	transcription factor with AP2 domain(s)	PCOAT2_000505700	transcription factor with AP2 domain(s)	PocGH01_14025300	transcription factor with AP2 domain(s),	PY17X_1417400	transcription factor with AP2 domain(s)	PCHAS_1417500	transcription factor with AP2 domain(s)	PBANKA_1415700	transcription factor with AP2 domain(s)	PmUG01_14033900	transcription factor with AP2 domain(s),	PF3D7_1317200	transcription factor with AP2 domain(s)	PRCDC_1316200	transcription factor with AP2 domain(s)
761	11	13	PcyM_1418800	DNA replication licensing factor MCM4, putative	PVP01_1418000	DNA replication licensing factor MCM4, putative	PKNH_1417800	DNA replication licensing factor MCM4, putative	PCOAT2_000505600	DNA replication licensing factor MCM4, putative	PocGH01_14025200	DNA replication licensing factor MCM4, putative	PY17X_1417300	DNA replication licensing factor MCM4, putative	PCHAS_1417400	DNA replication licensing factor MCM4, putative	PBANKA_1415600	DNA replication licensing factor MCM4, putative	PmUG01_14033800	DNA replication licensing factor MCM4, putative	PF3D7_1317100	DNA replication licensing factor MCM4	PRCDC_1316100	DNA replication licensing factor MCM4, putative
762	11	13	PcyM_1418700	U4/U6.U5 tri-snRNP-associated protein 2,	PVP01_1417900	U4/U6.U5 tri-snRNP-associated protein 2,	PKNH_1417700	U4/U6.U5 tri-snRNP-associated protein 2,	PCOAT2_000505500	U4/U6.U5 tri-snRNP-associated protein 2, putative	PocGH01_14025100	U4/U6.U5 tri-snRNP-associated protein 2,	PY17X_1417200	U4/U6.U5 tri-snRNP-associated protein 2,	PCHAS_1417300	U4/U6.U5 tri-snRNP-associated protein 2,	PBANKA_1415500	U4/U6.U5 tri-snRNP-associated protein 2,	PmUG01_14033700	U4/U6.U5 tri-snRNP-associated protein 2,	PF3D7_1317000	U4/U6.U5 tri-snRNP-associated protein 2,	PRCDC_1316000	U4/U6.U5 tri-snRNP-associated protein 2,
763	11	13	PcyM_1418600	conserved Plasmodium protein, unknown function	PVP01_1417800	conserved Plasmodium protein, unknown function	PKNH_1417600	hypothetical protein, conserved in Apicomplexan	PCOAT2_000505400	conserved Plasmodium protein, unknown function	PocGH01_14025000	conserved Plasmodium protein, unknown function	PY17X_1417100	conserved Plasmodium protein, unknown function	PCHAS_1417200	conserved Plasmodium protein, unknown function	PBANKA_1415400	conserved Plasmodium protein, unknown function	PmUG01_14033600	conserved Plasmodium protein, unknown function	PF3D7_1316900	conserved Plasmodium protein, unknown function	PRCDC_1315900	conserved Plasmodium protein, unknown function
764	11	13	PcyM_1418500	protein transport protein SEC20, putative	PVP01_1417700	protein transport protein SEC20, putative	PKNH_1417500	protein transport protein SEC20, putative	PCOAT2_000505300	protein transport protein SEC20, putative	PocGH01_14024900	protein transport protein SEC20, putative	PY17X_1417000	protein transport protein SEC20, putative	PCHAS_1417100	protein transport protein SEC20, putative	PBANKA_1415300	protein transport protein SEC20, putative	PmUG01_14033500	protein transport protein SEC20, putative	PF3D7_1316800	protein transport protein SEC20, putative	PRCDC_1315800	protein transport protein SEC20, putative
765	11	13	PcyM_1418400	conserved Plasmodium protein, unknown function	PVP01_1417600	conserved Plasmodium protein, unknown function	PKNH_1417400	conserved Plasmodium protein, unknown function	PCOAT2_000505200	conserved Plasmodium protein, unknown function	PocGH01_14024800	conserved Plasmodium protein, unknown function	PY17X_1416900	conserved Plasmodium protein, unknown function	PCHAS_1417000	conserved Plasmodium protein, unknown function	PBANKA_1415200	conserved Plasmodium protein, unknown function	PmUG01_14033400	conserved Plasmodium protein, unknown function	PF3D7_1316700	conserved Plasmodium protein, unknown function	PRCDC_1315700	conserved Plasmodium protein, unknown function
766	11	13	PcyM_1418300	choline-phosphate cytidylyltransferase,	PVP01_1417500	choline-phosphate cytidylyltransferase,	PKNH_1417300	choline-phosphate cytidylyltransferase, putative	PCOAT2_000505100	choline-phosphate cytidylyltransferase, putative	PocGH01_14024700	choline-phosphate cytidylyltransferase, putative	PY17X_1416800	choline-phosphate cytidylyltransferase, putative	PCHAS_1416900	choline-phosphate cytidylyltransferase, putative	PBANKA_1415100	choline-phosphate cytidylyltransferase	PmUG01_14033300	choline-phosphate cytidylyltransferase, putative	PF3D7_1316600	choline-phosphate cytidylyltransferase	PRCDC_1315600	choline-phosphate cytidylyltransferase, putative
767	11	13	PcyM_1418200	pre-mRNA-processing factor 40, putative	PVP01_1417400	pre-mRNA-processing factor 40, putative	PKNH_1417200	pre-mRNA-processing factor 40, putative	PCOAT2_000505000	pre-mRNA-processing factor 40, putative	PocGH01_14024600	pre-mRNA-processing factor 40, putative	PY17X_1416700	pre-mRNA-processing factor 40, putative	PCHAS_1416800	pre-mRNA-processing factor 40, putative	PBANKA_1415000	pre-mRNA-processing factor 40, putative	PmUG01_14033200	pre-mRNA-processing factor 40, putative	PF3D7_1316500	pre-mRNA-processing factor 40, putative	PRCDC_1315500	pre-mRNA-processing factor 40, putative
768	11	13	PcyM_1418100	conserved Plasmodium protein, unknown function	PVP01_1417300	conserved Plasmodium protein, unknown function	PKNH_1417100	hypothetical protein, conserved in Apicomplexan	PCOAT2_000504500	conserved Plasmodium protein, unknown function	PocGH01_14024500	conserved Plasmodium protein, unknown function	PY17X_1416600	conserved Plasmodium protein, unknown function	PCHAS_1416700	conserved Plasmodium protein, unknown function	PBANKA_1414900	conserved Plasmodium protein, unknown function	PmUG01_14033100	conserved Plasmodium protein, unknown function	PF3D7_1316400	conserved Plasmodium protein, unknown function	PRCDC_1315400	conserved Plasmodium protein, unknown function
769	11	13	PcyM_1417900	ADP-ribosylation factor, putative	PVP01_1417100	ADP-ribosylation factor, putative	PKNH_1416900	ADP-ribosylation factor, putative	PCOAT2_000504300	ADP-ribosylation factor, putative	PocGH01_14024300	ADP-ribosylation factor, putative	PY17X_1416400	ADP-ribosylation factor, putative	PCHAS_1416500	ADP-ribosylation factor, putative	PBANKA_1414700	ADP-ribosylation factor, putative	PmUG01_14032900	ADP-ribosylation factor, putative	PF3D7_1316200	ADP-ribosylation factor, putative	PRCDC_1315200	ADP-ribosylation factor, putative
770	11	13	PcyM_1417800	inositol polyphosphate kinase, putative	PVP01_1417000	inositol polyphosphate kinase, putative	PKNH_1416800	inositol polyphosphate kinase, putative	PCOAT2_000504200	inositol polyphosphate kinase, putative	PocGH01_14024200	inositol polyphosphate kinase, putative	PY17X_1416300	inositol polyphosphate kinase, putative	PCHAS_1416400	inositol polyphosphate kinase, putative	PBANKA_1414600	inositol polyphosphate kinase, putative	PmUG01_14032800	inositol polyphosphate kinase, putative	PF3D7_1316100	inositol polyphosphate kinase, putative	PRCDC_1315100	inositol polyphosphate kinase, putative
771	11	13	PcyM_1417700	protein kinase, putative	PVP01_1416900	protein kinase, putative	PKNH_1416700	protein kinase, putative	PCOAT2_000504100	protein kinase, putative	PocGH01_14024100	protein kinase, putative	PY17X_1416200	protein kinase, putative	PCHAS_1416300	protein kinase, putative	PBANKA_1414500	protein kinase, putative	PmUG01_14032700	protein kinase, putative	PF3D7_1316000	protein kinase, putative	PRCDC_1315000	protein kinase, putative
772	11	13	PcyM_1417600	exportin-1, putative	PVP01_1416800	exportin-1, putative	PKNH_1416600	exportin-1, putative	PCOAT2_000504000	exportin-1, putative	PocGH01_14024000	exportin-1, putative	PY17X_1416100	exportin-1, putative	PCHAS_1416200	exportin-1, putative	PBANKA_1414400	exportin-1, putative	PmUG01_14032600	exportin-1, putative	PF3D7_1315900	exportin-1, putative	PRCDC_1314900	exportin-1, putative
773	11	13	PcyM_1417500	transcription factor MYB1, putative	PVP01_1416700	transcription factor MYB1, putative	PKNH_1416500	transcription factor MYB1, putative	PCOAT2_000503900	transcription factor MYB1, putative	PocGH01_14023900	transcription factor MYB1, putative	PY17X_1416000	transcription factor MYB1, putative	PCHAS_1416100	transcription factor MYB1, putative	PBANKA_1414300	transcription factor MYB1, putative	PmUG01_14032500	transcription factor MYB1, putative	PF3D7_1315800	transcription factor MYB1	PRCDC_1314800	transcription factor MYB1, putative
774	11	13	PcyM_1417400	tRNA (adenine(58)-N(1))-methyltransferase,	PVP01_1416600	tRNA (adenine(58)-N(1))-methyltransferase	PKNH_1416400	tRNA (adenine(58)-N(1))-methyltransferase	PCOAT2_000503800	tRNA (adenine(58)-N(1))-methyltransferase catalytic subunit TRM61, putative	PocGH01_14023800	tRNA (adenine(58)-N(1))-methyltransferase	PY17X_1415900	tRNA (adenine(58)-N(1))-methyltransferase	PCHAS_1416000	tRNA (adenine(58)-N(1))-methyltransferase	PBANKA_1414200	tRNA (adenine(58)-N(1))-methyltransferase	PmUG01_14032400	tRNA (adenine(58)-N(1))-methyltransferase	PF3D7_1315700	tRNA (adenine(58)-N(1))-methyltransferase	PRCDC_1314700	tRNA (adenine(58)-N(1))-methyltransferase
775	11	13	PcyM_1417300	phosphatidylinositol synthase, putative	PVP01_1416500	phosphatidylinositol synthase, putative	PKNH_1416300	phosphatidylinositol synthase	PCOAT2_000503700	phosphatidylinositol synthase, putative	PocGH01_14023700	phosphatidylinositol synthase, putative	PY17X_1415800	phosphatidylinositol synthase, putative	PCHAS_1415900	phosphatidylinositol synthase, putative	PBANKA_1414100	phosphatidylinositol synthase, putative	PmUG01_14032300	phosphatidylinositol synthase, putative	PF3D7_1315600	phosphatidylinositol synthase	PRCDC_1314600	phosphatidylinositol synthase, putative
776	11	13	PcyM_1417200	conserved Plasmodium protein, unknown function	PVP01_1416400	conserved Plasmodium protein, unknown function	PKNH_1416200	conserved Plasmodium protein, unknown function	PCOAT2_000503600	conserved Plasmodium protein, unknown function	PocGH01_14023600	conserved Plasmodium protein, unknown function	PY17X_1415700	conserved Plasmodium protein, unknown function	PCHAS_1415800	conserved Plasmodium protein, unknown function	PBANKA_1414000	conserved Plasmodium protein, unknown function	PmUG01_14032200	conserved Plasmodium protein, unknown function	PF3D7_1315500	conserved Plasmodium protein, unknown function	PRCDC_1314500	conserved Plasmodium protein, unknown function
777	11	13	PcyM_1417100	zinc finger (CCCH type) protein, putative	PVP01_1416300	zinc finger (CCCH type) protein, putative	PKNH_1416100	zinc finger (CCCH type) protein, putative	PCOAT2_000503500	zinc finger (CCCH type) protein, putative	PocGH01_14023500	zinc finger (CCCH type) protein, putative	PY17X_1415600	zinc finger (CCCH type) protein, putative	PCHAS_1415700	zinc finger (CCCH type) protein, putative	PBANKA_1413900	zinc finger (CCCH type) protein, putative	PmUG01_14032100	zinc finger (CCCH type) protein, putative	PF3D7_1315400	zinc finger (CCCH type) protein, putative	PRCDC_1314400	zinc finger (CCCH type) protein, putative
778	11	13	PcyM_1417000	conserved Plasmodium protein, unknown function	PVP01_1416200	conserved Plasmodium protein, unknown function	PKNH_1416000	conserved Plasmodium protein, unknown function	PCOAT2_000503400	conserved Plasmodium protein, unknown function	PocGH01_14023400	conserved Plasmodium protein, unknown function	PY17X_1415500	conserved Plasmodium protein, unknown function	PCHAS_1415600	conserved Plasmodium protein, unknown function	PBANKA_1413800	conserved Plasmodium protein, unknown function	PmUG01_14032000	conserved Plasmodium protein, unknown function	PF3D7_1315300	conserved Plasmodium protein, unknown function	PRCDC_1314300	conserved Plasmodium protein, unknown function
779	11	13	PcyM_1416900	conserved Plasmodium protein, unknown function	PVP01_1416100	conserved Plasmodium protein, unknown function	PKNH_1415900	conserved Plasmodium protein, unknown function	PCOAT2_000503300	conserved Plasmodium protein, unknown function	PocGH01_14023300	conserved Plasmodium protein, unknown function	PY17X_1415400	conserved Plasmodium protein, unknown function	PCHAS_1415500	conserved Plasmodium protein, unknown function	PBANKA_1413700	conserved Plasmodium protein, unknown function	PmUG01_14031900	conserved Plasmodium protein, unknown function	PF3D7_1315200	conserved Plasmodium protein, unknown function	PRCDC_1314200	conserved Plasmodium protein, unknown function
780	11	13	PcyM_1416800	serine/threonine protein kinase, putative	PVP01_1416000	serine/threonine protein kinase, putative	PKNH_1415800	serine/threonine protein kinase, putative	PCOAT2_000503200	serine/threonine protein kinase, putative	PocGH01_14023200	serine/threonine protein kinase, putative	PY17X_1415300	serine/threonine protein kinase, putative	PCHAS_1415400	serine/threonine protein kinase, putative	PBANKA_1413600	serine/threonine protein kinase, putative	PmUG01_14031800	serine/threonine protein kinase, putative	PF3D7_1315100	serine/threonine protein kinase	PRCDC_1314100	serine/threonine protein kinase
781	11	13	PcyM_1416700	conserved Plasmodium protein, unknown function	PVP01_1415900	conserved Plasmodium protein, unknown function	PKNH_1415700	conserved Plasmodium protein, unknown function	PCOAT2_000503100	conserved Plasmodium protein, unknown function	PocGH01_14023100	conserved Plasmodium protein, unknown function	PY17X_1415200	conserved Plasmodium protein, unknown function	PCHAS_1415300	conserved Plasmodium protein, unknown function	PBANKA_1413500	conserved Plasmodium protein, unknown function	PmUG01_14031700	conserved Plasmodium protein, unknown function	PF3D7_1315000	conserved Plasmodium protein, unknown function	PRCDC_1314000	conserved Plasmodium protein, unknown function
782	11	13	PcyM_1416600	TFIIH basal transcription factor subunit,	PVP01_1415800	TFIIH basal transcription factor subunit,	PKNH_1415600	general transcription factor IIH subunit 2,	PCOAT2_000503000	TFIIH basal transcription factor subunit, putative	PocGH01_14023000	TFIIH basal transcription factor subunit,	PY17X_1415100	general transcription factor IIH subunit 2,	PCHAS_1415200	general transcription factor IIH subunit 2,	PBANKA_1413400	general transcription factor IIH subunit 2,	PmUG01_14031600	general transcription factor IIH subunit 2,	PF3D7_1314900	general transcription factor IIH subunit 2	PRCDC_1313900	general transcription factor IIH subunit 2,
783	11	13	PcyM_1416500	ubiquitin-like protein, putative	PVP01_1415700	ubiquitin-like protein, putative	PKNH_1415500	ubiquitin-like protein, putative	PCOAT2_000502900	ubiquitin-like protein, putative	PocGH01_14022900	ubiquitin-like protein, putative	PY17X_1415000	ubiquitin-like protein, putative	PCHAS_1415100	ubiquitin-like protein, putative	PBANKA_1413300	ubiquitin-like protein, putative	PmUG01_14031500	ubiquitin-like protein, putative	PF3D7_1314800	ubiquitin-like protein, putative	PRCDC_1313800	ubiquitin-like protein, putative
784	11	13	PcyM_1416400	conserved Plasmodium protein, unknown function	PVP01_1415600	conserved Plasmodium protein, unknown function	PKNH_1415300	conserved Plasmodium protein, unknown function	PCOAT2_000502400	conserved Plasmodium protein, unknown function	PocGH01_14022800	conserved Plasmodium protein, unknown function	PY17X_1414900	conserved Plasmodium protein, unknown function	PCHAS_1415000	conserved Plasmodium protein, unknown function	PBANKA_1413200	conserved Plasmodium protein, unknown function	PmUG01_14031400	conserved Plasmodium protein, unknown function	PF3D7_1314700	conserved Plasmodium protein, unknown function	PRCDC_1313700	conserved Plasmodium protein, unknown function
785	11	13	PcyM_1416300	lipoate-protein ligase 1, putative	PVP01_1415500	lipoate-protein ligase 1, putative	PKNH_1415200	lipoate-protein ligase 1, putative	PCOAT2_000502300	lipoate-protein ligase 1, putative	PocGH01_14022700	lipoate-protein ligase 1, putative	PY17X_1414800	lipoate-protein ligase 1, putative	PCHAS_1414900	lipoate-protein ligase 1, putative	PBANKA_1413100	lipoate-protein ligase 1	PmUG01_14031300	lipoate-protein ligase 1, putative	PF3D7_1314600	lipoate-protein ligase 1	PRCDC_1313600	lipoate-protein ligase 1, putative
786	11	13	PcyM_1416200	cop-coated vesicle membrane protein p24	PVP01_1415400	cop-coated vesicle membrane protein p24	PKNH_1415100	cop-coated vesicle membrane protein p24	PCOAT2_000502200	cop-coated vesicle membrane protein p24 precursor, putative	PocGH01_14022600	cop-coated vesicle membrane protein p24	PY17X_1414700	cop-coated vesicle membrane protein p24	PCHAS_1414800	cop-coated vesicle membrane protein p24	PBANKA_1413000	cop-coated vesicle membrane protein p24	PmUG01_14031200	cop-coated vesicle membrane protein p24,	PF3D7_1314500	cop-coated vesicle membrane protein p24	PRCDC_1313500	cop-coated vesicle membrane protein p24
787	11	13	PcyM_1416100	conserved Plasmodium protein, unknown function	PVP01_1415300	conserved Plasmodium protein, unknown function	PKNH_1415000	conserved Plasmodium protein, unknown function	PCOAT2_000502100	conserved Plasmodium protein, unknown function	PocGH01_14022500	conserved Plasmodium protein, unknown function	PY17X_1414600	conserved Plasmodium protein, unknown function	PCHAS_1414700	conserved Plasmodium protein, unknown function	PBANKA_1412900	conserved Plasmodium protein, unknown function	PmUG01_14031100	conserved Plasmodium protein, unknown function	PF3D7_1314400	conserved Plasmodium protein, unknown function	PRCDC_1313400	conserved Plasmodium protein, unknown function
788	11	13	PcyM_1416000	conserved Plasmodium protein, unknown function	PVP01_1415200	conserved Plasmodium protein, unknown function	PKNH_1414900	conserved Plasmodium protein, unknown function	PCOAT2_000502000	conserved Plasmodium protein, unknown function	PocGH01_14022400	conserved Plasmodium protein, unknown function	PY17X_1414500	conserved Plasmodium protein, unknown function	PCHAS_1414600	conserved Plasmodium protein, unknown function	PBANKA_1412800	conserved Plasmodium protein, unknown function	PmUG01_14031000	conserved Plasmodium protein, unknown function	PF3D7_1314300	conserved Plasmodium protein, unknown function	PRCDC_1313300	conserved Plasmodium protein, unknown function
789	11	13	PcyM_1415900	telomerase reverse transcriptase, putative	PVP01_1415100	telomerase reverse transcriptase, putative	PKNH_1414800	telomerase reverse transcriptase, putative	PCOAT2_000501900	telomerase reverse transcriptase, putative	PocGH01_14022300	telomerase reverse transcriptase, putative	PY17X_1414400	telomerase reverse transcriptase, putative	PCHAS_1414500	telomerase reverse transcriptase, putative	PBANKA_1412600	telomerase reverse transcriptase	PmUG01_14030900	telomerase reverse transcriptase, putative	PF3D7_1314200	telomerase reverse transcriptase	PRCDC_1313200	telomerase reverse transcriptase, putative
790	11	13	PcyM_1415800	conserved Plasmodium protein, unknown function	PVP01_1415000	conserved Plasmodium protein, unknown function	PKNH_1414700	conserved Plasmodium protein, unknown function	PCOAT2_000501800	conserved Plasmodium protein, unknown function	PocGH01_14022200	conserved Plasmodium protein, unknown function	PY17X_1414300	conserved Plasmodium protein, unknown function	PCHAS_1414400	conserved Plasmodium protein, unknown function	PBANKA_1412500	conserved Plasmodium protein, unknown function	PmUG01_14030800	conserved Plasmodium protein, unknown function	PF3D7_1314100	conserved Plasmodium protein, unknown function	PRCDC_1313100	conserved Plasmodium protein, unknown function
791	11	13	PcyM_1415700	conserved Plasmodium protein, unknown function	PVP01_1414900	conserved Plasmodium protein, unknown function	PKNH_1414600	conserved Plasmodium protein, unknown function	PCOAT2_000501700	conserved Plasmodium protein, unknown function	PocGH01_14022100	conserved Plasmodium protein, unknown function	PY17X_1414200	conserved Plasmodium protein, unknown function	PCHAS_1414300	conserved Plasmodium protein, unknown function	PBANKA_1412400	conserved Plasmodium protein, unknown function	PmUG01_14030700	conserved Plasmodium protein, unknown function	PF3D7_1314000	conserved Plasmodium protein, unknown function	PRCDC_1313000	conserved Plasmodium protein, unknown function
792	11	13	PcyM_1415600	conserved Plasmodium protein, unknown function	PVP01_1414800	conserved Plasmodium protein, unknown function	PKNH_1414500	ankyrin, putative	PCOAT2_000501600	conserved Plasmodium protein, unknown function	PocGH01_14022000	conserved Plasmodium protein, unknown function	PY17X_1414100	conserved Plasmodium protein, unknown function	PCHAS_1414200	conserved Plasmodium protein, unknown function	PBANKA_1412300	conserved Plasmodium protein, unknown function	PmUG01_14030600	conserved Plasmodium protein, unknown function	PF3D7_1313900	conserved Plasmodium protein, unknown function	PRCDC_1312900	conserved Plasmodium protein, unknown function
793	11	13	PcyM_1415500	conserved Plasmodium protein, unknown function	PVP01_1414700	conserved Plasmodium protein, unknown function	PKNH_1414400	conserved Plasmodium protein, unknown function	PCOAT2_000501500	conserved Plasmodium protein, unknown function	PocGH01_14021900	conserved Plasmodium protein, unknown function	PY17X_1414000	conserved Plasmodium protein, unknown function	PCHAS_1414100	conserved Plasmodium protein, unknown function	PBANKA_1412200	conserved Plasmodium protein, unknown function	PmUG01_14030500	conserved Plasmodium protein, unknown function	PF3D7_1313800	conserved Plasmodium membrane protein, unknown	PRCDC_1312800	conserved Plasmodium membrane protein, unknown
794	11	13	PcyM_1415400	septum formation protein MAF homologue,	PVP01_1414600	septum formation protein MAF homologue,	PKNH_1414300	septum formation protein MAF homologue, putative	PCOAT2_000501400	septum formation protein MAF homologue, putative	PocGH01_14021800	septum formation protein MAF homologue, putative	PY17X_1413900	septum formation protein MAF homologue, putative	PCHAS_1414000	septum formation protein MAF homologue, putative	PBANKA_1412100	septum formation protein MAF homologue, putative	PmUG01_14030400	septum formation protein MAF homologue, putative	PF3D7_1313700	septum formation protein MAF homologue, putative	PRCDC_1312700	septum formation protein MAF homologue, putative
795	11	13	PcyM_1415300	conserved Plasmodium protein, unknown function	PVP01_1414500	conserved Plasmodium protein, unknown function	PKNH_1414200	conserved Plasmodium protein, unknown function	PCOAT2_000501300	conserved Plasmodium protein, unknown function	PocGH01_14021700	conserved Plasmodium protein, unknown function	PY17X_1413800	conserved Plasmodium protein, unknown function	PCHAS_1413900	conserved Plasmodium protein, unknown function	PBANKA_1412000	conserved Plasmodium protein, unknown function	PmUG01_14030300	conserved Plasmodium protein, unknown function	PF3D7_1313600	conserved Plasmodium protein, unknown function	PRCDC_1312600	conserved Plasmodium protein, unknown function
796	11	13	PcyM_1415200	conserved Plasmodium protein, unknown function	PVP01_1414400	conserved Plasmodium protein, unknown function	PKNH_1414100	conserved Plasmodium protein, unknown function	PCOAT2_000501200	conserved Plasmodium protein, unknown function	PocGH01_14021600	conserved Plasmodium protein, unknown function	PY17X_1413700	conserved Plasmodium protein, unknown function	PCHAS_1413800	conserved Plasmodium protein, unknown function	PBANKA_1411900	conserved Plasmodium protein, unknown function	PmUG01_14030200	conserved Plasmodium protein, unknown function	PF3D7_1313500	conserved Plasmodium membrane protein, unknown	PRCDC_1312500	conserved Plasmodium membrane protein, unknown
797	11	13	PcyM_1415100	DEAD box helicase, putative	PVP01_1414300	DEAD box helicase, putative	PKNH_1414000	DEAD box helicase, putative	PCOAT2_000501100	DEAD box helicase, putative	PocGH01_14021500	DEAD box helicase, putative	PY17X_1413600	DEAD box helicase, putative	PCHAS_1413700	DEAD box helicase, putative	PBANKA_1411800	DEAD box helicase, putative	PmUG01_14030100	DEAD box helicase, putative	PF3D7_1313400	DEAD box helicase, putative	PRCDC_1312400	DEAD box helicase, putative
798	11	13	PcyM_1415000	peptidyl-prolyl cis-trans isomerase, putative	PVP01_1414200	peptidyl-prolyl cis-trans isomerase, putative	PKNH_1413900	peptidyl-prolyl cis-trans isomerase, putative	PCOAT2_000501000	peptidyl-prolyl cis-trans isomerase, putative	PocGH01_14021400	peptidyl-prolyl cis-trans isomerase, putative	PY17X_1413500	peptidyl-prolyl cis-trans isomerase, putative	PCHAS_1413600	peptidyl-prolyl cis-trans isomerase, putative	PBANKA_1411700	peptidyl-prolyl cis-trans isomerase, putative	PmUG01_14030000	peptidyl-prolyl cis-trans isomerase, putative	PF3D7_1313300	peptidyl-prolyl cis-trans isomerase, putative	PRCDC_1312300	peptidyl-prolyl cis-trans isomerase, putative
799	11	13	PcyM_1414900	methionyl-tRNA formyltransferase, putative	PVP01_1414100	methionyl-tRNA formyltransferase, putative	PKNH_1413800	methionyl-tRNA formyltransferase, putative	PCOAT2_000500900	methionyl-tRNA formyltransferase, putative	PocGH01_14021300	methionyl-tRNA formyltransferase, putative	PY17X_1413400	methionyl-tRNA formyltransferase, putative	PCHAS_1413500	methionyl-tRNA formyltransferase, putative	PBANKA_1411600	methionyl-tRNA formyltransferase, putative	PmUG01_14029900	methionyl-tRNA formyltransferase, putative	PF3D7_1313200	methionyl-tRNA formyltransferase, putative	PRCDC_1312200	methionyl-tRNA formyltransferase, putative
800	11	13	PcyM_1414800	conserved Plasmodium protein, unknown function	PVP01_1414000	conserved Plasmodium protein, unknown function	PKNH_1413700	conserved Plasmodium protein, unknown function	PCOAT2_000500800	conserved Plasmodium protein, unknown function	PocGH01_14021200	conserved Plasmodium protein, unknown function	PY17X_1413300	conserved Plasmodium protein, unknown function	PCHAS_1413400	conserved Plasmodium protein, unknown function	PBANKA_1411500	conserved Plasmodium protein, unknown function	PmUG01_14029800	conserved Plasmodium protein, unknown function	PF3D7_1313100	conserved Plasmodium protein, unknown function	PRCDC_1312100	conserved Plasmodium protein, unknown function
801	11	13	PcyM_1414700	ubiquitin-like protein nedd8 homologue,	PVP01_1413900	ubiquitin-like protein nedd8 homologue,	PKNH_1413600	ubiquitin-like protein nedd8 homologue, putative	PCOAT2_000500700	ubiquitin-like protein nedd8 homologue, putative	PocGH01_14021100	ubiquitin-like protein nedd8 homologue, putative	PY17X_1413200	ubiquitin-like protein nedd8 homologue, putative	PCHAS_1413300	ubiquitin-like protein nedd8 homologue, putative	PBANKA_1411400	ubiquitin-like protein nedd8 homologue, putative	PmUG01_14029700	ubiquitin-like protein nedd8 homologue, putative	PF3D7_1313000	ubiquitin-like protein nedd8 homologue, putative	PRCDC_1312000	ubiquitin-like protein nedd8 homologue, putative
802	11	13	PcyM_1414600	eukaryotic translation initation factor 4 gamma,	PVP01_1413800	eukaryotic translation initation factor 4 gamma,	PKNH_1413500	eukaryotic translation initation factor 4 gamma,	PCOAT2_000500600	eukaryotic translation initation factor 4 gamma, putative	PocGH01_14021000	eukaryotic translation initation factor 4 gamma,	PY17X_1413100	eukaryotic translation initation factor 4 gamma,	PCHAS_1413200	eukaryotic translation initation factor 4 gamma,	PBANKA_1411300	eukaryotic translation initation factor 4 gamma,	PmUG01_14029600	eukaryotic translation initation factor 4 gamma,	PF3D7_1312900	eukaryotic translation initation factor 4 gamma	PRCDC_1311900	eukaryotic translation initation factor 4 gamma,
803	11	13	PcyM_1414500	conserved Plasmodium protein, unknown function	PVP01_1413700	conserved Plasmodium protein, unknown function	PKNH_1413400	conserved Plasmodium protein, unknown function	PCOAT2_000500500	conserved Plasmodium protein, unknown function	PocGH01_14020900	conserved Plasmodium protein, unknown function	PY17X_1413000	conserved Plasmodium protein, unknown function	PCHAS_1413100	conserved Plasmodium protein, unknown function	PBANKA_1411200	conserved Plasmodium protein, unknown function	PmUG01_14029500	conserved Plasmodium protein, unknown function	PF3D7_1312800	conserved Plasmodium protein, unknown function	PRCDC_1311800	conserved Plasmodium protein, unknown function
804	11	13	PcyM_1414400	2-oxoisovalerate dehydrogenase subunit alpha,	PVP01_1413600	2-oxoisovalerate dehydrogenase subunit alpha,	PKNH_1413300	2-oxoisovalerate dehydrogenase subunit alpha,	PCOAT2_000500400	2-oxoisovalerate dehydrogenase subunit alpha, mitochondrial, putative	PocGH01_14020800	2-oxoisovalerate dehydrogenase subunit alpha,	PY17X_1412900	2-oxoisovalerate dehydrogenase subunit alpha,	PCHAS_1413000	2-oxoisovalerate dehydrogenase subunit alpha,	PBANKA_1411100	2-oxoisovalerate dehydrogenase subunit alpha,	PmUG01_14029400	2-oxoisovalerate dehydrogenase subunit alpha,	PF3D7_1312600	2-oxoisovalerate dehydrogenase subunit alpha,	PRCDC_1311600	2-oxoisovalerate dehydrogenase subunit alpha,
805	11	13	PcyM_1414300	conserved Plasmodium protein, unknown function	PVP01_1413500	conserved Plasmodium protein, unknown function	PKNH_1413200	conserved Plasmodium protein, unknown function	PCOAT2_000500300	conserved Plasmodium protein, unknown function	PocGH01_14020700	conserved Plasmodium protein, unknown function	PY17X_1412800	conserved Plasmodium protein, unknown function	PCHAS_1412900	conserved Plasmodium protein, unknown function	PBANKA_1411000	conserved Plasmodium protein, unknown function	PmUG01_14029300	conserved Plasmodium protein, unknown function	PF3D7_1312500	conserved Plasmodium protein, unknown function	PRCDC_1311500	conserved Plasmodium protein, unknown function
806	11	13	PcyM_1414100	translation initiation factor IF-2, putative	PVP01_1413400	translation initiation factor IF-2, putative	PKNH_1413100	translation initiation factor IF-2, putative	PCOAT2_000500100	translation initiation factor IF-2, putative	PocGH01_14020500	translation initiation factor IF-2, putative	PY17X_1412700	translation initiation factor IF-2, putative	PCHAS_1412800	translation initiation factor IF-2, putative	PBANKA_1410900	translation initiation factor IF-2, putative	PmUG01_14029100	translation initiation factor IF-2, putative	PF3D7_1312400	translation initiation factor IF-2, putative	PRCDC_1311400	translation initiation factor IF-2, putative
807	11	13	PcyM_1414000	mitochondrial ribosomal protein S35 precursor,	PVP01_1413300	mitochondrial ribosomal protein S35 precursor,	PKNH_1413000	mitochondrial ribosomal protein S35 precursor,	PCOAT2_000500000	mitochondrial ribosomal protein S35 precursor, putative	PocGH01_14020400	mitochondrial ribosomal protein S35 precursor,	PY17X_1412600	mitochondrial ribosomal protein S35 precursor,	PCHAS_1412700	mitochondrial ribosomal protein S35 precursor,	PBANKA_1410800	mitochondrial ribosomal protein S35 precursor,	PmUG01_14029000	mitochondrial ribosomal protein S35 precursor,	PF3D7_1312300	mitochondrial ribosomal protein S35 precursor,	PRCDC_1311300	mitochondrial ribosomal protein S35 precursor,
808	11	13	PcyM_1413900	conserved Plasmodium protein, unknown function	PVP01_1413200	conserved Plasmodium protein, unknown function	PKNH_1412900	conserved Plasmodium protein, unknown function	PCOAT2_000499900	conserved Plasmodium protein, unknown function	PocGH01_14020300	conserved Plasmodium protein, unknown function	PY17X_1412500	conserved Plasmodium protein, unknown function	PCHAS_1412600	conserved Plasmodium protein, unknown function	PBANKA_1410700	conserved Plasmodium protein, unknown function	PmUG01_14028900	conserved Plasmodium protein, unknown function	PF3D7_1312200	conserved Plasmodium protein, unknown function	PRCDC_1311200	conserved Plasmodium protein, unknown function
809	11	13	PcyM_1413800	conserved Plasmodium protein, unknown function	PVP01_1413100	conserved Plasmodium protein, unknown function	PKNH_1412800	conserved Plasmodium protein, unknown function	PCOAT2_000499800	conserved Plasmodium protein, unknown function	PocGH01_14020200	conserved Plasmodium protein, unknown function	PY17X_1412400	conserved Plasmodium protein, unknown function	PCHAS_1412500	conserved Plasmodium protein, unknown function	PBANKA_1410600	conserved Plasmodium protein, unknown function	PmUG01_14028800	conserved Plasmodium protein, unknown function	PF3D7_1312100	conserved Plasmodium protein, unknown function	PRCDC_1311100	conserved Plasmodium protein, unknown function
810	11	13	PcyM_1413700	malonyl CoA-acyl carrier protein transacylase	PVP01_1413000	malonyl CoA-acyl carrier protein transacylase	PKNH_1412700	malonyl CoA-acyl carrier protein transacylase	PCOAT2_000499700	malonyl CoA-acyl carrier protein transacylase precursor, putative	PocGH01_14020100	malonyl CoA-acyl carrier protein transacylase	PY17X_1412300	malonyl CoA-acyl carrier protein transacylase	PCHAS_1412400	malonyl CoA-acyl carrier protein transacylase	PBANKA_1410500	malonyl CoA-acyl carrier protein transacylase	PmUG01_14028700	malonyl CoA-acyl carrier protein transacylase	PF3D7_1312000	malonyl CoA-acyl carrier protein transacylase	PRCDC_1311000	malonyl CoA-acyl carrier protein transacylase
811	11	13	PcyM_1413600	vacuolar ATP synthase subunit a, putative	PVP01_1412900	vacuolar ATP synthase subunit a, putative	PKNH_1412600	V-type proton ATPase catalytic subunit A,	PCOAT2_000499600	V-type proton ATPase catalytic subunit A, putative	PocGH01_14020000	V-type proton ATPase catalytic subunit A,	PY17X_1412200	V-type proton ATPase catalytic subunit A,	PCHAS_1412300	V-type proton ATPase catalytic subunit A,	PBANKA_1410400	V-type proton ATPase catalytic subunit A,	PmUG01_14028600	V-type proton ATPase catalytic subunit A,	PF3D7_1311900	V-type proton ATPase catalytic subunit A	PRCDC_1310900	V-type proton ATPase catalytic subunit A,
812	11	13	PcyM_1413500	M1-family alanyl aminopeptidase, putative	PVP01_1412800	M1-family alanyl aminopeptidase, putative	PKNH_1412500	M1-family alanyl aminopeptidase, putative	PCOAT2_000499500	M1-family alanyl aminopeptidase, putative	PocGH01_14019900	M1-family alanyl aminopeptidase, putative	PY17X_1412100	M1-family alanyl aminopeptidase, putative	PCHAS_1412200	M1-family alanyl aminopeptidase, putative	PBANKA_1410300	M1-family alanyl aminopeptidase, putative	PmUG01_14028500	M1-family alanyl aminopeptidase, putative	PF3D7_1311800	M1-family alanyl aminopeptidase	PRCDC_1310800	M1-family alanyl aminopeptidase
813	11	13	PcyM_1413300	conserved Plasmodium protein, unknown function	PVP01_1412600	conserved Plasmodium protein, unknown function	PKNH_1412000	conserved Plasmodium protein, unknown function	PCOAT2_000498100	conserved Plasmodium protein, unknown function	PocGH01_14019700	conserved Plasmodium protein, unknown function	PY17X_1411900	conserved Plasmodium protein, unknown function	PCHAS_1412000	conserved Plasmodium protein, unknown function	PBANKA_1410100	conserved Plasmodium protein, unknown function	PmUG01_14028300	conserved Plasmodium protein, unknown function	PF3D7_1311600	conserved Plasmodium protein, unknown function	PRCDC_1310600	conserved Plasmodium protein, unknown function
814	11	13	PcyM_1413200	26S protease regulatory subunit 7, putative	PVP01_1412500	26S protease regulatory subunit 7, putative	PKNH_1411900	26S protease regulatory subunit 7, putative	PCOAT2_000498000	26S protease regulatory subunit 7, putative	PocGH01_14019600	26S protease regulatory subunit 7, putative	PY17X_1411800	26S protease regulatory subunit 7, putative	PCHAS_1411900	26S protease regulatory subunit 7, putative	PBANKA_1410000	26S protease regulatory subunit 7, putative	PmUG01_14028200	26S protease regulatory subunit 7, putative	PF3D7_1311500	26S protease regulatory subunit 7, putative	PRCDC_1310500	26S protease regulatory subunit 7, putative
815	11	13	PcyM_1413100	AP-1 complex subunit mu-1, putative	PVP01_1412400	AP-1 complex subunit mu-1, putative	PKNH_1411800	AP-1 complex subunit mu-1, putative	PCOAT2_000497900	AP-1 complex subunit mu-1, putative	PocGH01_14019500	AP-1 complex subunit mu-1, putative	PY17X_1411700	AP-1 complex subunit mu-1, putative	PCHAS_1411800	AP-1 complex subunit mu-1, putative	PBANKA_1409900	AP-1 complex subunit mu-1, putative	PmUG01_14028100	AP-1 complex subunit mu-1, putative	PF3D7_1311400	AP-1 complex subunit mu-1	PRCDC_1310400	AP-1 complex subunit mu-1, putative
816	11	13	PcyM_1413000	ATP synthase subunit gamma, mitochondrial,	PVP01_1412300	ATP synthase subunit gamma, mitochondrial,	PKNH_1411700	ATP synthase subunit gamma, mitochondrial,	PCOAT2_000497800	ATP synthase subunit gamma, mitochondrial, putative	PocGH01_14019400	ATP synthase subunit gamma, mitochondrial,	PY17X_1411600	ATP synthase subunit gamma, mitochondrial,	PCHAS_1411700	ATP synthase subunit gamma, mitochondrial,	PBANKA_1409800	ATP synthase subunit gamma, mitochondrial,	PmUG01_14028000	ATP synthase subunit gamma, mitochondrial,	PF3D7_1311300	ATP synthase subunit gamma, mitochondrial	PRCDC_1310300	ATP synthase subunit gamma, mitochondrial,
817	11	13	PcyM_1412900	alternative splicing regulator, putative	PVP01_1412200	alternative splicing regulator, putative	PKNH_1411600	alternative splicing regulator, putative	PCOAT2_000497700	alternative splicing regulator, putative	PocGH01_14019300	alternative splicing regulator, putative	PY17X_1411500	alternative splicing regulator, putative	PCHAS_1411600	alternative splicing regulator, putative	PBANKA_1409700	alternative splicing regulator, putative	PmUG01_14027900	alternative splicing regulator, putative	PF3D7_1311200	alternative splicing regulator, putative	PRCDC_1310200	alternative splicing regulator, putative
818	11	13	PcyM_1412800	conserved Plasmodium protein, unknown function	PVP01_1412100	conserved Plasmodium protein, unknown function	PKNH_1411500	meiosis-specific nuclear structural protein 1,	PCOAT2_000497600	meiosis-specific nuclear structural protein 1, putative	PocGH01_14019200	meiosis-specific nuclear structural protein 1,	PY17X_1411400	meiosis-specific nuclear structural protein 1,	PCHAS_1411500	meiosis-specific nuclear structural protein 1,	PBANKA_1409600	meiosis-specific nuclear structural protein 1,	PmUG01_14027800	meiosis-specific nuclear structural protein 1,	PF3D7_1311100	meiosis-specific nuclear structural protein 1,	PRCDC_1310100	meiosis-specific nuclear structural protein 1,
819	11	13	PcyM_1412700	protein ISD11, putative	PVP01_1412000	protein ISD11, putative	PKNH_1411400	protein ISD11, putative	PCOAT2_000497500	protein ISD11, putative	PocGH01_14019100	protein ISD11, putative	PY17X_1411300	protein ISD11, putative	PCHAS_1411400	protein ISD11, putative	PBANKA_1409500	protein ISD11, putative	PmUG01_14027700	protein ISD11, putative	PF3D7_1311000	protein ISD11, putative	PRCDC_1310000	protein ISD11, putative
820	11	13	PcyM_1412600	30S ribosomal protein S15, putative	PVP01_1411900	30S ribosomal protein S15, putative	PKNH_1411300	ribosomal protein S15, mitochondrial precursor,	PCOAT2_000497400	30S ribosomal protein S15, putative	PocGH01_14019000	mitochondrial ribosomal protein S15 precursor,	PY17X_1411200	mitochondrial ribosomal protein S15 precursor,	PCHAS_1411300	mitochondrial ribosomal protein S15 precursor,	PBANKA_1409400	mitochondrial ribosomal protein S15 precursor,	PmUG01_14027600	mitochondrial ribosomal protein S15 precursor,	PF3D7_1310900	mitochondrial ribosomal protein S15 precursor,	PRCDC_1309900	mitochondrial ribosomal protein S15 precursor,
821	11	13	PcyM_1412400	conserved Plasmodium protein, unknown function	PVP01_1411800	conserved Plasmodium protein, unknown function	PKNH_1411200	conserved Plasmodium protein, unknown function	PCOAT2_000497300	conserved Plasmodium protein, unknown function	PocGH01_14018900	conserved Plasmodium protein, unknown function	PY17X_1411100	conserved Plasmodium protein, unknown function	PCHAS_1411200	conserved Plasmodium protein, unknown function	PBANKA_1409300	conserved Plasmodium protein, unknown function	PmUG01_14027500	conserved Plasmodium protein, unknown function	PF3D7_1310800	conserved Plasmodium protein, unknown function	PRCDC_1309800	conserved Plasmodium protein, unknown function
822	11	13	PcyM_1412300	RNA-binding protein, putative	PVP01_1411700	RNA-binding protein, putative	PKNH_1411100	RNA-binding protein, putative	PCOAT2_000497200	RNA-binding protein, putative	PocGH01_14018800	RNA-binding protein, putative	PY17X_1411000	RNA-binding protein, putative	PCHAS_1411100	RNA-binding protein, putative	PBANKA_1409200	RNA-binding protein, putative	PmUG01_14027400	RNA-binding protein, putative	PF3D7_1310700	RNA-binding protein, putative	PRCDC_1309700	RNA-binding protein, putative
823	11	13	PcyM_1412200	ras-related protein Rab-5B, putative	PVP01_1411600	ras-related protein Rab-5B, putative	PKNH_1411000	ras-related protein Rab-5B, putative	PCOAT2_000497100	ras-related protein Rab-5B, putative	PocGH01_14018700	ras-related protein Rab-5B, putative	PY17X_1410900	ras-related protein Rab-5B, putative	PCHAS_1411000	ras-related protein Rab-5B, putative	PBANKA_1409100	ras-related protein Rab-5B, putative	PmUG01_14027300	ras-related protein Rab-5B, putative	PF3D7_1310600	secretory complex protein 61 alpha	PRCDC_1309600	secretory complex protein 61 alpha, putative
824	11	13	PcyM_1412100	conserved Plasmodium protein, unknown function	PVP01_1411500	conserved Plasmodium protein, unknown function	PKNH_1410900	conserved protein, unknown function	PCOAT2_000497000	conserved Plasmodium protein, unknown function	PocGH01_14018600	conserved Plasmodium protein, unknown function	PY17X_1410800	conserved protein, unknown function	PCHAS_1410900	conserved protein, unknown function	PBANKA_1409000	conserved protein, unknown function	PmUG01_14027200	conserved protein, unknown function	PF3D7_1310500	conserved protein, unknown function	PRCDC_1309500	conserved protein, unknown function
825	11	13	PcyM_1412000	conserved Plasmodium protein, unknown function	PVP01_1411400	conserved Plasmodium protein, unknown function	PKNH_1410800	conserved Plasmodium protein, unknown function	PCOAT2_000496900	conserved Plasmodium protein, unknown function	PocGH01_14018500	conserved Plasmodium protein, unknown function	PY17X_1410700	conserved Plasmodium protein, unknown function	PCHAS_1410800	conserved Plasmodium protein, unknown function	PBANKA_1408900	conserved Plasmodium protein, unknown function	PmUG01_14027100	conserved Plasmodium protein, unknown function	PF3D7_1310400	conserved Plasmodium protein, unknown function	PRCDC_1309400	conserved Plasmodium protein, unknown function
826	11	13	PcyM_1411900	zinc finger protein, putative	PVP01_1411300	zinc finger protein, putative	PKNH_1410700	zinc finger protein, putative	PCOAT2_000496800	zinc finger protein, putative	PocGH01_14018400	zinc finger protein, putative	PY17X_1410600	zinc finger protein, putative	PCHAS_1410700	zinc finger protein, putative	PBANKA_1408800	zinc finger protein, putative	PmUG01_14027000	zinc finger protein, putative	PF3D7_1310300	zinc finger protein, putative	PRCDC_1309300	zinc finger protein, putative
827	11	13	PcyM_1411800	conserved Plasmodium protein, unknown function	PVP01_1411200	conserved Plasmodium protein, unknown function	PKNH_1410600	conserved Plasmodium protein, unknown function	PCOAT2_000496700	conserved Plasmodium protein, unknown function	PocGH01_14018300	conserved Plasmodium protein, unknown function	PY17X_1410500	conserved Plasmodium protein, unknown function	PCHAS_1410600	conserved Plasmodium protein, unknown function	PBANKA_1408700	conserved Plasmodium protein, unknown function	PmUG01_14026900	conserved Plasmodium protein, unknown function	PF3D7_1310200	conserved Plasmodium protein, unknown function	PRCDC_1309200	conserved Plasmodium protein, unknown function
828	11	13	PcyM_1411700	conserved Plasmodium protein, unknown function	PVP01_1411100	conserved Plasmodium protein, unknown function	PKNH_1410500	conserved Plasmodium protein, unknown function	PCOAT2_000496600	conserved Plasmodium protein, unknown function	PocGH01_14018200	conserved Plasmodium protein, unknown function	PY17X_1410400	conserved Plasmodium protein, unknown function	PCHAS_1410500	conserved Plasmodium protein, unknown function	PBANKA_1408600	conserved Plasmodium protein, unknown function	PmUG01_14026800	conserved Plasmodium protein, unknown function	PF3D7_1310100	conserved Plasmodium protein, unknown function	PRCDC_1309100	conserved Plasmodium protein, unknown function
829	11	13	PcyM_1411600	mitochondrial ATP synthase delta subunit,	PVP01_1411000	mitochondrial ATP synthase delta subunit,	PKNH_1410400	mitochondrial ATP synthase delta subunit,	PCOAT2_000496500	mitochondrial ATP synthase delta subunit, putative	PocGH01_14018100	mitochondrial ATP synthase delta subunit,	PY17X_1410300	mitochondrial ATP synthase delta subunit,	PCHAS_1410400	mitochondrial ATP synthase delta subunit,	PBANKA_1408500	mitochondrial ATP synthase delta subunit,	PmUG01_14026700	mitochondrial ATP synthase delta subunit,	PF3D7_1310000	mitochondrial ATP synthase delta subunit,	PRCDC_1309000	mitochondrial ATP synthase delta subunit,
830	11	13	PcyM_1411500	conserved Plasmodium protein, unknown function	PVP01_1410900	conserved Plasmodium protein, unknown function	PKNH_1410300	conserved Plasmodium protein, unknown function	PCOAT2_000496400	conserved Plasmodium protein, unknown function	PocGH01_14018000	conserved Plasmodium protein, unknown function	PY17X_1410200	conserved Plasmodium protein, unknown function	PCHAS_1410300	conserved Plasmodium protein, unknown function	PBANKA_1408400	conserved Plasmodium protein, unknown function	PmUG01_14026600	conserved Plasmodium protein, unknown function	PF3D7_1309900	conserved Plasmodium protein, unknown function	PRCDC_1308900	conserved Plasmodium protein, unknown function
831	11	13	PcyM_1411400	conserved Plasmodium protein, unknown function	PVP01_1410800	conserved Plasmodium protein, unknown function	PKNH_1410200	conserved Plasmodium protein, unknown function	PCOAT2_000496300	conserved Plasmodium protein, unknown function	PocGH01_14017900	conserved Plasmodium protein, unknown function	PY17X_1410100	conserved Plasmodium protein, unknown function	PCHAS_1410200	conserved Plasmodium protein, unknown function	PBANKA_1408300	conserved Plasmodium protein, unknown function	PmUG01_14026500	conserved Plasmodium protein, unknown function	PF3D7_1309800	conserved Plasmodium protein, unknown function	PRCDC_1308800	conserved Plasmodium protein, unknown function
832	11	13	PcyM_1411300	vacuolar protein sorting-associated protein 18,	PVP01_1410700	vacuolar protein sorting-associated protein 18,	PKNH_1410100	vacuolar protein sorting-associated protein 18,	PCOAT2_000496200	vacuolar protein sorting-associated protein 18, putative	PocGH01_14017800	vacuolar protein sorting-associated protein 18,	PY17X_1410000	vacuolar protein sorting-associated protein 18,	PCHAS_1410100	vacuolar protein sorting-associated protein 18,	PBANKA_1408200	vacuolar protein sorting-associated protein 18,	PmUG01_14026400	vacuolar protein sorting-associated protein 18,	PF3D7_1309700	vacuolar protein sorting-associated protein 18,	PRCDC_1308700	vacuolar protein sorting-associated protein 18,
833	11	13	PcyM_1411200	ribosomal RNA large subunit methyltransferase J,	PVP01_1410600	ribosomal RNA large subunit methyltransferase J,	PKNH_1410000	ribosomal RNA methyltransferase, putative	PCOAT2_000496100	ribosomal RNA large subunit methyltransferase J, putative	PocGH01_14017700	ribosomal RNA methyltransferase, putative	PY17X_1409900	ribosomal RNA methyltransferase, putative	PCHAS_1410000	ribosomal RNA methyltransferase, putative	PBANKA_1408100	ribosomal RNA methyltransferase, putative	PmUG01_14026300	ribosomal RNA methyltransferase, putative	PF3D7_1309600	ribosomal RNA methyltransferase, putative	PRCDC_1308600	ribosomal RNA methyltransferase, putative
834	11	13	PcyM_1411100	H/ACA ribonucleoprotein complex subunit 1,	PVP01_1410500	H/ACA ribonucleoprotein complex subunit 1,	PKNH_1409900	H/ACA ribonucleoprotein complex subunit 1,	PCOAT2_000496000	H/ACA ribonucleoprotein complex subunit 1, putative	PocGH01_14017600	H/ACA ribonucleoprotein complex subunit 1,	PY17X_1409800	H/ACA ribonucleoprotein complex subunit 1,	PCHAS_1409900	H/ACA ribonucleoprotein complex subunit 1,	PBANKA_1408000	H/ACA ribonucleoprotein complex subunit 1,	PmUG01_14026200	H/ACA ribonucleoprotein complex subunit 1,	PF3D7_1309500	H/ACA ribonucleoprotein complex subunit 1,	PRCDC_1308500	H/ACA ribonucleoprotein complex subunit 1,
835	11	13	PcyM_1411000	HORMA domain protein, putative	PVP01_1410400	HORMA domain protein, putative	PKNH_1409800	HORMA domain protein, putative	PCOAT2_000495900	HORMA domain protein, putative	PocGH01_14017500	HORMA domain protein, putative	PY17X_1409700	HORMA domain protein, putative	PCHAS_1409800	HORMA domain protein, putative	PBANKA_1407900	HORMA domain protein, putative	PmUG01_14026100	HORMA domain protein, putative	PF3D7_1309400	HORMA domain protein, putative	PRCDC_1308400	HORMA domain protein, putative
836	11	13	PcyM_1410900	U4/U6 small nuclear ribonucleoprotein PRP3,	PVP01_1410300	U4/U6 small nuclear ribonucleoprotein PRP3,	PKNH_1409700	U4/U6 small nuclear ribonucleoprotein PRP3,	PCOAT2_000495800	U4/U6 small nuclear ribonucleoprotein PRP3, putative	PocGH01_14017400	U4/U6 small nuclear ribonucleoprotein PRP3,	PY17X_1409600	U4/U6 small nuclear ribonucleoprotein PRP3,	PCHAS_1409700	U4/U6 small nuclear ribonucleoprotein PRP3,	PBANKA_1407800	U4/U6 small nuclear ribonucleoprotein PRP3,	PmUG01_14026000	U4/U6 small nuclear ribonucleoprotein PRP3,	PF3D7_1309300	U4/U6 small nuclear ribonucleoprotein PRP3,	PRCDC_1308300	U4/U6 small nuclear ribonucleoprotein PRP3,
837	11	13	PcyM_1410800	protein phosphatase PPM6, putative	PVP01_1410200	protein phosphatase PPM6, putative	PKNH_1409600	protein phosphatase PPM6, putative	PCOAT2_000495700	protein phosphatase PPM6, putative	PocGH01_14017300	protein phosphatase PPM6, putative	PY17X_1409500	protein phosphatase PPM6, putative	PCHAS_1409600	protein phosphatase PPM6, putative	PBANKA_1407700	protein phosphatase PPM6	PmUG01_14025900	protein phosphatase PPM6, putative	PF3D7_1309200	protein phosphatase PPM6, putative	PRCDC_1308200	protein phosphatase PPM6, putative
838	11	13	PcyM_1410700	60S ribosomal protein L24, putative	PVP01_1410100	60S ribosomal protein L24, putative	PKNH_1409500	60S ribosomal protein L24, putative	PCOAT2_000495600	60S ribosomal protein L24, putative	PocGH01_14017200	60S ribosomal protein L24, putative	PY17X_1409300	60S ribosomal protein L24, putative	PCHAS_1409500	60S ribosomal protein L24, putative	PBANKA_1407600	60S ribosomal protein L24, putative	PmUG01_14025800	60S ribosomal protein L24, putative	PF3D7_1309100	60S ribosomal protein L24, putative	PRCDC_1308100	60S ribosomal protein L24, putative
839	11	13	PcyM_1410600	conserved Plasmodium protein, unknown function	PVP01_1410000	conserved Plasmodium protein, unknown function	PKNH_1409400	conserved Plasmodium protein, unknown function	PCOAT2_000495500	conserved Plasmodium protein, unknown function	PocGH01_14017100	conserved Plasmodium protein, unknown function	PY17X_1409200	conserved Plasmodium protein, unknown function	PCHAS_1409400	conserved Plasmodium protein, unknown function	PBANKA_1407500	conserved Plasmodium protein, unknown function	PmUG01_14025700	conserved Plasmodium protein, unknown function	PF3D7_1309000	conserved Plasmodium protein, unknown function	PRCDC_1308000	conserved Plasmodium protein, unknown function
840	11	13	PcyM_1410500	mRNA-decapping enzyme 2, putative	PVP01_1409900	mRNA-decapping enzyme 2, putative	PKNH_1409300	mRNA-decapping enzyme 2, putative	PCOAT2_000495400	mRNA-decapping enzyme 2, putative	PocGH01_14017000	mRNA-decapping enzyme 2, putative	PY17X_1409100	mRNA-decapping enzyme 2, putative	PCHAS_1409300	mRNA-decapping enzyme 2, putative	PBANKA_1407400	mRNA-decapping enzyme 2, putative	PmUG01_14025600	mRNA-decapping enzyme 2, putative	PF3D7_1308900	mRNA-decapping enzyme 2, putative	PRCDC_1307900	mRNA-decapping enzyme 2, putative
841	11	13	PcyM_1410400	tyrosine recombinase, putative	PVP01_1409800	tyrosine recombinase, putative	PKNH_1409200	tyrosine recombinase, putative	PCOAT2_000495300	tyrosine recombinase, putative	PocGH01_14016900	tyrosine recombinase, putative	PY17X_1409000	tyrosine recombinase, putative	PCHAS_1409200	tyrosine recombinase, putative	PBANKA_1407300	tyrosine recombinase, putative	PmUG01_14025500	tyrosine recombinase, putative	PF3D7_1308800	tyrosine recombinase	PRCDC_1307800	tyrosine recombinase, putative
842	11	13	PcyM_1410300	conserved Plasmodium protein, unknown function	PVP01_1409700	conserved Plasmodium protein, unknown function	PKNH_1409100	conserved Plasmodium protein, unknown function	PCOAT2_000495200	conserved Plasmodium protein, unknown function	PocGH01_14016800	conserved Plasmodium protein, unknown function	PY17X_1408900	conserved Plasmodium protein, unknown function	PCHAS_1409100	conserved Plasmodium protein, unknown function	PBANKA_1407200	conserved Plasmodium protein, unknown function	PmUG01_14025400	conserved Plasmodium protein, unknown function	PF3D7_1308700	conserved Plasmodium protein, unknown function	PRCDC_1307700	conserved Plasmodium protein, unknown function
843	11	13	PcyM_1410200	conserved Plasmodium protein, unknown function	PVP01_1409600	conserved Plasmodium protein, unknown function	PKNH_1409000	conserved Plasmodium protein, unknown function	PCOAT2_000495100	conserved Plasmodium protein, unknown function	PocGH01_14016700	conserved Plasmodium protein, unknown function	PY17X_1408800	conserved Plasmodium protein, unknown function	PCHAS_1409000	conserved Plasmodium protein, unknown function	PBANKA_1407100	conserved Plasmodium protein, unknown function	PmUG01_14025300	conserved Plasmodium protein, unknown function	PF3D7_1308600	conserved Plasmodium protein, unknown function	PRCDC_1307600	conserved Plasmodium protein, unknown function
844	11	13	PcyM_1410100	conserved Plasmodium protein, unknown function	PVP01_1409500	conserved Plasmodium protein, unknown function	PKNH_1408900	nucleoside triphosphate hydrolase, putative	PCOAT2_000495000	conserved Plasmodium protein, unknown function	PocGH01_14016600	conserved Plasmodium protein, unknown function	PY17X_1408700	conserved Plasmodium protein, unknown function	PCHAS_1408900	conserved Plasmodium protein, unknown function	PBANKA_1407000	conserved Plasmodium protein, unknown function	PmUG01_14025200	conserved Plasmodium protein, unknown function	PF3D7_1308500	conserved Plasmodium protein, unknown function	PRCDC_1307500	conserved Plasmodium protein, unknown function
845	11	13	PcyM_1410000	conserved Plasmodium protein, unknown function	PVP01_1409400	conserved Plasmodium protein, unknown function	PKNH_1408800	conserved Plasmodium protein, unknown function	PCOAT2_000494900	conserved Plasmodium protein, unknown function	PocGH01_14016500	conserved Plasmodium protein, unknown function	PY17X_1408600	conserved Plasmodium protein, unknown function	PCHAS_1408800	conserved Plasmodium protein, unknown function	PBANKA_1406900	conserved Plasmodium protein, unknown function	PmUG01_14025100	conserved Plasmodium protein, unknown function	PF3D7_1308400	conserved Plasmodium protein, unknown function	PRCDC_1307400	conserved Plasmodium protein, unknown function
846	11	13	PcyM_1409900	40S ribosomal protein S27, putative	PVP01_1409300	40S ribosomal protein S27, putative	PKNH_1408700	40S ribosomal protein S27, putative	PCOAT2_000494800	40S ribosomal protein S27, putative	PocGH01_14016400	40S ribosomal protein S27, putative	PY17X_1408500	40S ribosomal protein S27, putative	PCHAS_1408700	40S ribosomal protein S27, putative	PBANKA_1406800	40S ribosomal protein S27, putative	PmUG01_14025000	40S ribosomal protein S27, putative	PF3D7_1308300	40S ribosomal protein S27	PRCDC_1307300	40S ribosomal protein S27, putative
847	11	13	PcyM_1409800	carbamoyl phosphate synthetase, putative	PVP01_1409200	carbamoyl phosphate synthetase, putative	PKNH_1408600	carbamoyl phosphate synthetase, putative	PCOAT2_000494700	carbamoyl phosphate synthetase, putative	PocGH01_14016300	carbamoyl phosphate synthetase, putative	PY17X_1408400	carbamoyl phosphate synthetase, putative	PCHAS_1408600	carbamoyl phosphate synthetase, putative	PBANKA_1406700	carbamoyl phosphate synthetase, putative	PmUG01_14024900	carbamoyl phosphate synthetase, putative	PF3D7_1308200	carbamoyl phosphate synthetase	PRCDC_1307200	carbamoyl phosphate synthetase
848	11	13	PcyM_1409700	CCAAT-binding transcription factor, putative	PVP01_1409100	CCAAT-binding transcription factor, putative	PKNH_1408500	CCAAT-binding transcription factor, putative	PCOAT2_000494600	CCAAT-binding transcription factor, putative	PocGH01_14016200	CCAAT-binding transcription factor, putative	PY17X_1408300	CCAAT-binding transcription factor, putative	PCHAS_1408500	CCAAT-binding transcription factor, putative	PBANKA_1406600	CCAAT-binding transcription factor, putative	PmUG01_14024800	CCAAT-binding transcription factor, putative	PF3D7_1308100	CCAAT-binding transcription factor, putative	PRCDC_1307100	CCAAT-binding transcription factor, putative
849	11	13	PcyM_1409600	conserved Plasmodium protein, unknown function	PVP01_1409000	conserved Plasmodium protein, unknown function	PKNH_1408400	conserved Plasmodium protein, unknown function	PCOAT2_000494500	conserved Plasmodium protein, unknown function	PocGH01_14016100	conserved Plasmodium protein, unknown function	PY17X_1408200	conserved Plasmodium protein, unknown function	PCHAS_1408400	conserved Plasmodium protein, unknown function	PBANKA_1406500	conserved Plasmodium protein, unknown function	PmUG01_14024700	conserved Plasmodium protein, unknown function	PF3D7_1308000	conserved Plasmodium membrane protein, unknown	PRCDC_1307000	conserved Plasmodium membrane protein, unknown
850	11	13	PcyM_1409500	tripartite motif protein, putative	PVP01_1408900	tripartite motif protein, putative	PKNH_1408300	tripartite motif protein, putative	PCOAT2_000494400	tripartite motif protein, putative	PocGH01_14016000	tripartite motif protein, putative	PY17X_1408100	tripartite motif protein, putative	PCHAS_1408300	tripartite motif protein, putative	PBANKA_1406400	tripartite motif protein, putative	PmUG01_14024600	tripartite motif protein, putative	PF3D7_1307900	tripartite motif protein, putative	PRCDC_1306900	tripartite motif protein, putative
851	11	13	PcyM_1409300	fork head domain protein, putative	PVP01_1408700	fork head domain protein, putative	PKNH_1408100	fork head domain protein, putative	PCOAT2_000494200	fork head domain protein, putative	PocGH01_14015900	fork head domain protein, putative	PY17X_1408000	fork head domain protein, putative	PCHAS_1408200	fork head domain protein, putative	PBANKA_1406300	fork head domain protein, putative	PmUG01_14024500	fork head domain protein, putative	PF3D7_1307800	fork head domain protein, putative	PRCDC_1306800	fork head domain protein, putative
852	11	13	PcyM_1409200	conserved Plasmodium protein, unknown function	PVP01_1408600	conserved Plasmodium protein, unknown function	PKNH_1408000	conserved Plasmodium protein, unknown function	PCOAT2_000494100	conserved Plasmodium protein, unknown function	PocGH01_14015800	conserved Plasmodium protein, unknown function	PY17X_1407900	conserved Plasmodium protein, unknown function	PCHAS_1408100	conserved Plasmodium protein, unknown function	PBANKA_1406200	conserved Plasmodium protein, unknown function	PmUG01_14024400	conserved Plasmodium protein, unknown function	PF3D7_1307700	conserved Plasmodium protein, unknown function	PRCDC_1306700	conserved Plasmodium protein, unknown function
853	11	13	PcyM_1409100	DNA-directed RNA polymerase alpha chain,	PVP01_1408500	DNA-directed RNA polymerase alpha chain,	PKNH_1407900	DNA-directed RNA polymerase alpha chain,	PCOAT2_000494000	DNA-directed RNA polymerase alpha chain, putative	PocGH01_14015700	DNA-directed RNA polymerase alpha chain,	PY17X_1407800	DNA-directed RNA polymerase alpha chain,	PCHAS_1408000	DNA-directed RNA polymerase alpha chain,	PBANKA_1406100	DNA-directed RNA polymerase alpha chain,	PmUG01_14024300	DNA-directed RNA polymerase alpha chain,	PF3D7_1307600	DNA-directed RNA polymerase alpha chain,	PRCDC_1306600	DNA-directed RNA polymerase alpha chain,
854	11	13	PcyM_1409000	conserved Plasmodium protein, unknown function	PVP01_1408400	conserved Plasmodium protein, unknown function	PKNH_1407800	conserved Plasmodium protein, unknown function	PCOAT2_000493900	conserved Plasmodium protein, unknown function	PocGH01_14015600	conserved Plasmodium protein, unknown function	PY17X_1407700	conserved Plasmodium protein, unknown function	PCHAS_1407900	conserved Plasmodium protein, unknown function	PBANKA_1406000	conserved Plasmodium protein, unknown function	PmUG01_14024200	conserved Plasmodium protein, unknown function	PF3D7_1307500	conserved Plasmodium protein, unknown function	PRCDC_1306500	conserved Plasmodium protein, unknown function
855	11	13	PcyM_1408900	conserved Plasmodium protein, unknown function	PVP01_1408300	conserved Plasmodium protein, unknown function	PKNH_1407700	conserved Plasmodium protein, unknown function	PCOAT2_000493800	conserved Plasmodium protein, unknown function	PocGH01_14015500	conserved Plasmodium protein, unknown function	PY17X_1407600	conserved Plasmodium protein, unknown function	PCHAS_1407800	conserved Plasmodium protein, unknown function	PBANKA_1405900	conserved Plasmodium protein, unknown function	PmUG01_14024100	conserved Plasmodium protein, unknown function	PF3D7_1307400	conserved Plasmodium protein, unknown function	PRCDC_1306400	conserved Plasmodium protein, unknown function
856	11	13	PcyM_1408800	DEAD box helicase, putative	PVP01_1408200	DEAD box helicase, putative	PKNH_1407600	ATP-dependent RNA helicase DBP6, putative	PCOAT2_000493700	DEAD box helicase, putative	PocGH01_14015400	ATP-dependent RNA helicase DBP6, putative	PY17X_1407500	ATP-dependent RNA helicase DBP6, putative	PCHAS_1407700	ATP-dependent RNA helicase DBP6, putative	PBANKA_1405800	ATP-dependent RNA helicase DBP6, putative	PmUG01_14024000	ATP-dependent RNA helicase DBP6, putative	PF3D7_1307300	ATP-dependent RNA helicase DBP6, putative	PRCDC_1306300	ATP-dependent RNA helicase DBP6, putative
857	11	13	PcyM_1408700	DnaJ protein, putative	PVP01_1408100	DnaJ protein, putative	PKNH_1407500	DnaJ protein, putative	PCOAT2_000493600	DnaJ protein, putative	PocGH01_14015300	DnaJ protein, putative	PY17X_1407400	DnaJ protein, putative	PCHAS_1407600	DnaJ protein, putative	PBANKA_1405700	DnaJ protein, putative	PmUG01_14023900	DnaJ protein, putative	PF3D7_1307200	DnaJ protein, putative	PRCDC_1306200	DnaJ protein, putative
858	11	13	PcyM_1408600	U3 small nucleolar RNA-associated protein 6,	PVP01_1408000	U3 small nucleolar RNA-associated protein 6,	PKNH_1407400	U3 small nucleolar RNA-associated protein 6,	PCOAT2_000493500	U3 small nucleolar RNA-associated protein 6, putative	PocGH01_14015200	U3 small nucleolar RNA-associated protein 6,	PY17X_1407300	U3 small nucleolar RNA-associated protein 6,	PCHAS_1407500	U3 small nucleolar RNA-associated protein 6,	PBANKA_1405600	U3 small nucleolar RNA-associated protein 6,	PmUG01_14023800	U3 small nucleolar RNA-associated protein 6,	PF3D7_1307100	U3 small nucleolar RNA-associated protein 6,	PRCDC_1306100	U3 small nucleolar RNA-associated protein 6,
859	11	13	PcyM_1408500	exosome complex component RRP40, putative	PVP01_1407900	exosome complex component RRP40, putative	PKNH_1407300	exosome complex component RRP40, putative	PCOAT2_000493400	exosome complex component RRP40, putative	PocGH01_14015100	exosome complex component RRP40, putative	PY17X_1407200	exosome complex component RRP40, putative	PCHAS_1407400	exosome complex component RRP40, putative	PBANKA_1405500	exosome complex component RRP40, putative	PmUG01_14023700	exosome complex component RRP40, putative	PF3D7_1307000	exosome complex component RRP40, putative	PRCDC_1306000	exosome complex component RRP40, putative
860	11	13	PcyM_1408400	U1 small nuclear ribonucleoprotein A, putative	PVP01_1407800	U1 small nuclear ribonucleoprotein A, putative	PKNH_1407200	U1 small nuclear ribonucleoprotein A, putative	PCOAT2_000493300	U1 small nuclear ribonucleoprotein A, putative	PocGH01_14015000	U1 small nuclear ribonucleoprotein A, putative	PY17X_1407100	U1 small nuclear ribonucleoprotein A, putative	PCHAS_1407300	U1 small nuclear ribonucleoprotein A, putative	PBANKA_1405400	U1 small nuclear ribonucleoprotein A, putative	PmUG01_14023600	U1 small nuclear ribonucleoprotein A, putative	PF3D7_1306900	U1 small nuclear ribonucleoprotein A, putative	PRCDC_1305900	U1 small nuclear ribonucleoprotein A, putative
861	11	13	PcyM_1408300	RED-like protein, putative	PVP01_1407700	RED-like protein, putative	PKNH_1407100	RED-like protein, putative	PCOAT2_000493200	RED-like protein, putative	PocGH01_14014900	RED-like protein, putative	PY17X_1407000	RED-like protein, putative	PCHAS_1407200	RED-like protein, putative	PBANKA_1405300	RED-like protein, putative	PmUG01_14023500	RED-like protein, putative	PF3D7_1306800	RED-like protein, putative	PRCDC_1305800	RED-like protein, putative
862	11	13	PcyM_1408200	conserved Plasmodium protein, unknown function	PVP01_1407600	conserved Plasmodium protein, unknown function	PKNH_1406900	conserved Plasmodium protein, unknown function	PCOAT2_000492600	conserved Plasmodium protein, unknown function	PocGH01_14014800	conserved Plasmodium protein, unknown function	PY17X_1406900	conserved Plasmodium protein, unknown function	PCHAS_1407100	conserved Plasmodium protein, unknown function	PBANKA_1405200	conserved Plasmodium protein, unknown function	PmUG01_14023400	conserved Plasmodium protein, unknown function	PF3D7_1306700	conserved Plasmodium protein, unknown function	PRCDC_1305700	conserved Plasmodium protein, unknown function
863	11	13	PcyM_1408100	vacuolar ATP synthase subunit h, putative	PVP01_1407500	vacuolar ATP synthase subunit h, putative	PKNH_1406800	V-type proton ATPase subunit H, putative	PCOAT2_000492500	V-type proton ATPase subunit H, putative	PocGH01_14014700	V-type proton ATPase subunit H, putative	PY17X_1406800	V-type proton ATPase subunit H, putative	PCHAS_1407000	V-type proton ATPase subunit H, putative	PBANKA_1405100	V-type proton ATPase subunit H, putative	PmUG01_14023300	V-type proton ATPase subunit H, putative	PF3D7_1306600	V-type proton ATPase subunit H, putative	PRCDC_1305600	V-type proton ATPase subunit H, putative
864	11	13	PcyM_1408000	MORN repeat protein, putative	PVP01_1407400	MORN repeat protein, putative	PKNH_1406700	conserved Plasmodium protein, unknown function	PCOAT2_000492400	MORN repeat protein, putative	PocGH01_14014600	MORN repeat protein, putative	PY17X_1406700	conserved Plasmodium protein, unknown function	PCHAS_1406900	conserved Plasmodium protein, unknown function	PBANKA_1405000	conserved Plasmodium protein, unknown function	PmUG01_14023200	MORN repeat protein, putative, pseudogene	PF3D7_1306500	MORN repeat protein, putative	PRCDC_1305500	MORN repeat protein, putative
865	11	13	PcyM_1407900	26S protease regulatory subunit 10B, putative	PVP01_1407300	26S protease regulatory subunit 10B, putative	PKNH_1406600	26S protease regulatory subunit 10B, putative	PCOAT2_000492300	26S protease regulatory subunit 10B, putative	PocGH01_14014500	26S protease regulatory subunit 10B, putative	PY17X_1406600	26S protease regulatory subunit 10B, putative	PCHAS_1406800	26S protease regulatory subunit 10B, putative	PBANKA_1404900	26S protease regulatory subunit 10B, putative	PmUG01_14023100	26S protease regulatory subunit 10B, putative	PF3D7_1306400	26S protease regulatory subunit 10B, putative	PRCDC_1305400	26S protease regulatory subunit 10B, putative
866	11	13	PcyM_1407800	SAM dependent methyltransferase, putative	PVP01_1407200	SAM dependent methyltransferase, putative	PKNH_1406500	conserved Plasmodium protein, unknown function	PCOAT2_000492200	SAM dependent methyltransferase, putative	PocGH01_14014400	SAM dependent methyltransferase, putative	PY17X_1406500	SAM dependent methyltransferase, putative	PCHAS_1406700	SAM dependent methyltransferase, putative	PBANKA_1404800	SAM dependent methyltransferase, putative	PmUG01_14023000	SAM dependent methyltransferase, putative	PF3D7_1306300	SAM dependent methyltransferase, putative	PRCDC_1305300	SAM dependent methyltransferase, putative
867	11	13	PcyM_1407700	conserved Plasmodium protein, unknown function	PVP01_1407100	conserved Plasmodium protein, unknown function	PKNH_1406400	conserved Plasmodium protein, unknown function	PCOAT2_000492100	conserved Plasmodium protein, unknown function	PocGH01_14014300	conserved Plasmodium protein, unknown function	PY17X_1406400	conserved Plasmodium protein, unknown function	PCHAS_1406600	conserved Plasmodium protein, unknown function	PBANKA_1404700	conserved Plasmodium protein, unknown function	PmUG01_14022900	conserved Plasmodium protein, unknown function	PF3D7_1306200	conserved Plasmodium protein, unknown function	PRCDC_1305200	conserved Plasmodium protein, unknown function
868	11	13	PcyM_1407600	conserved Plasmodium protein, unknown function	PVP01_1407000	conserved Plasmodium protein, unknown function	PKNH_1406300	conserved Plasmodium protein, unknown function	PCOAT2_000492000	conserved Plasmodium protein, unknown function	PocGH01_14014200	conserved Plasmodium protein, unknown function	PY17X_1406300	conserved Plasmodium protein, unknown function	PCHAS_1406500	conserved Plasmodium protein, unknown function	PBANKA_1404600	conserved Plasmodium protein, unknown function	PmUG01_14022800	conserved Plasmodium protein, unknown function	PF3D7_1306100	conserved Plasmodium protein, unknown function	PRCDC_1305100	conserved Plasmodium protein, unknown function
869	11	13	PcyM_1407500	conserved Plasmodium protein, unknown function	PVP01_1406900	conserved Plasmodium protein, unknown function	PKNH_1406200	conserved Plasmodium protein, unknown function	PCOAT2_000491900	conserved Plasmodium protein, unknown function	PocGH01_14014100	conserved Plasmodium protein, unknown function	PY17X_1406200	conserved Plasmodium protein, unknown function	PCHAS_1406400	conserved Plasmodium protein, unknown function	PBANKA_1404500	conserved Plasmodium protein, unknown function	PmUG01_14022700	conserved Plasmodium protein, unknown function	PF3D7_1306000	conserved Plasmodium protein, unknown function	PRCDC_1305000	conserved Plasmodium protein, unknown function
870	11	13	PcyM_1407400	conserved Plasmodium protein, unknown function	PVP01_1406800	conserved Plasmodium protein, unknown function	PKNH_1406100	conserved Plasmodium protein, unknown function	PCOAT2_000491800	conserved Plasmodium protein, unknown function	PocGH01_14014000	conserved Plasmodium protein, unknown function	PY17X_1406100	conserved Plasmodium protein, unknown function	PCHAS_1406300	conserved Plasmodium protein, unknown function	PBANKA_1404400	conserved Plasmodium protein, unknown function	PmUG01_14022600	conserved Plasmodium protein, unknown function	PF3D7_1305900	conserved Plasmodium protein, unknown function	PRCDC_1304900	conserved Plasmodium protein, unknown function
871	11	13	PcyM_1407300	conserved Plasmodium protein, unknown function	PVP01_1406700	conserved Plasmodium protein, unknown function	PKNH_1406000	conserved Plasmodium protein, unknown function	PCOAT2_000491700	conserved Plasmodium protein, unknown function	PocGH01_14013900	conserved Plasmodium protein, unknown function	PY17X_1406000	conserved Plasmodium protein, unknown function	PCHAS_1406200	conserved Plasmodium protein, unknown function	PBANKA_1404300	conserved Plasmodium protein, unknown function	PmUG01_14022500	conserved Plasmodium protein, unknown function	PF3D7_1305800	conserved Plasmodium protein, unknown function	PRCDC_1304800	conserved Plasmodium protein, unknown function
872	11	13	PcyM_1407200	conserved Plasmodium protein, unknown function	PVP01_1406600	conserved Plasmodium protein, unknown function	PKNH_1405900	conserved Plasmodium protein, unknown function	PCOAT2_000491600	conserved Plasmodium protein, unknown function	PocGH01_14013800	conserved Plasmodium protein, unknown function	PY17X_1405900	conserved Plasmodium protein, unknown function	PCHAS_1406100	conserved Plasmodium protein, unknown function	PBANKA_1404200	conserved Plasmodium protein, unknown function	PmUG01_14022400	conserved Plasmodium protein, unknown function	PF3D7_1305700	conserved Plasmodium protein, unknown function	PRCDC_1304700	conserved Plasmodium protein, unknown function
873	11	13	PcyM_1407100	membrane integral peptidase, M50 family,	PVP01_1406500	membrane integral peptidase, M50 family,	PKNH_1405800	peptidase, putative	PCOAT2_000491500	membrane integral peptidase, M50 family, putative	PocGH01_14013700	membrane integral peptidase, M50 family,	PY17X_1405800	membrane integral peptidase, M50 family,	PCHAS_1406000	membrane integral peptidase, M50 family,	PBANKA_1404100	membrane integral peptidase, M50 family,	PmUG01_14022300	membrane integral peptidase, M50 family,	PF3D7_1305600	membrane integral peptidase, M50 family,	PRCDC_1304600	membrane integral peptidase, M50 family,
874	11	13	PcyM_1407000	mitogen-activated protein kinase phosphatase 1,,	PVP01_1406400	mitogen-activated protein kinase phosphatase 1,	PKNH_1405700	mitogen-activated protein kinase phosphatase 1,	PCOAT2_000491400	mitogen-activated protein kinase phosphatase 1, putative	PocGH01_14013600	mitogen-activated protein kinase phosphatase 1,	PY17X_1405700	mitogen-activated protein kinase phosphatase 1,	PCHAS_1405900	mitogen-activated protein kinase phosphatase 1,	PBANKA_1404000	mitogen-activated protein kinase phosphatase 1,	PmUG01_14022200	mitogen-activated protein kinase phosphatase 1,	PF3D7_1305500	mitogen-activated protein kinase phosphatase 1,	PRCDC_1304500	mitogen-activated protein kinase phosphatase 1,
875	11	13	PcyM_1406900	AAR2 protein, putative	PVP01_1406300	AAR2 protein, putative	PKNH_1405600	AAR2 protein, putative	PCOAT2_000491300	AAR2 protein, putative	PocGH01_14013500	AAR2 protein, putative	PY17X_1405600	AAR2 protein, putative	PCHAS_1405800	AAR2 protein, putative	PBANKA_1403900	AAR2 protein, putative	PmUG01_14022100	AAR2 protein, putative	PF3D7_1305400	AAR2 protein, putative	PRCDC_1304400	AAR2 protein, putative
876	11	13	PcyM_1406800	conserved Plasmodium protein, unknown function	PVP01_1406200	conserved Plasmodium protein, unknown function	PKNH_1405500	conserved Plasmodium protein, unknown function	PCOAT2_000491200	conserved Plasmodium protein, unknown function	PocGH01_14013400	conserved Plasmodium protein, unknown function	PY17X_1405500	conserved Plasmodium protein, unknown function	PCHAS_1405700	conserved Plasmodium protein, unknown function	PBANKA_1403800	conserved Plasmodium protein, unknown function	PmUG01_14022000	conserved Plasmodium protein, unknown function	PF3D7_1305300	conserved Plasmodium protein, unknown function	PRCDC_1304300	conserved Plasmodium protein, unknown function
877	11	13	PcyM_1406700	transcription factor with AP2 domain(s),	PVP01_1406100	transcription factor with AP2 domain(s),	PKNH_1405400	transcription factor with AP2 domain(s),	PCOAT2_000491100	transcription factor with AP2 domain(s), putative	PocGH01_14013300	transcription factor with AP2 domain(s),	PY17X_1405400	transcription factor with AP2 domain(s),	PCHAS_1405600	transcription factor with AP2 domain(s),	PBANKA_1403700	transcription factor with AP2 domain(s),	PmUG01_14021900	transcription factor with AP2 domain(s),	PF3D7_1305200	transcription factor with AP2 domain(s)	PRCDC_1304200	transcription factor with AP2 domain(s)
878	11	13	PcyM_1406600	conserved Plasmodium protein, unknown function	PVP01_1406000	conserved Plasmodium protein, unknown function	PKNH_1405300	conserved Plasmodium protein, unknown function	PCOAT2_000491000	conserved Plasmodium protein, unknown function	PocGH01_14013200	conserved Plasmodium protein, unknown function	PY17X_1405300	conserved Plasmodium protein, unknown function	PCHAS_1405500	conserved Plasmodium protein, unknown function	PBANKA_1403600	conserved Plasmodium protein, unknown function	PmUG01_14021800	conserved Plasmodium protein, unknown function	PF3D7_1305100	conserved Plasmodium protein, unknown function	PRCDC_1304100	conserved Plasmodium protein, unknown function
879	11	13	PcyM_1406500	conserved Plasmodium protein, unknown function	PVP01_1405900	conserved Plasmodium protein, unknown function	PKNH_1405200	conserved Plasmodium protein, unknown function	PCOAT2_000490900	conserved Plasmodium protein, unknown function	PocGH01_14013100	conserved Plasmodium protein, unknown function	PY17X_1405200	conserved Plasmodium protein, unknown function	PCHAS_1405400	conserved Plasmodium protein, unknown function	PBANKA_1403500	conserved Plasmodium protein, unknown function	PmUG01_14021700	conserved Plasmodium protein, unknown function	PF3D7_1305000	conserved Plasmodium protein, unknown function	PRCDC_1304000	conserved Plasmodium protein, unknown function
880	11	13	PcyM_1406400	DNA-directed RNA polymerase 2, putative	PVP01_1405800	DNA-directed RNA polymerase 2, putative	PKNH_1405100	DNA-directed RNA polymerase II subunit RPB11,	PCOAT2_000490800	DNA-directed RNA polymerase II subunit RPB11, putative	PocGH01_14013000	DNA-directed RNA polymerase II subunit RPB11,	PY17X_1405100	DNA-directed RNA polymerase II subunit RPB11,	PCHAS_1405300	DNA-directed RNA polymerase II subunit RPB11,	PBANKA_1403400	DNA-directed RNA polymerase II subunit RPB11,	PmUG01_14021600	DNA-directed RNA polymerase II subunit RPB11,	PF3D7_1304900	DNA-directed RNA polymerase II subunit RPB11,	PRCDC_1303900	DNA-directed RNA polymerase II subunit RPB11,
881	11	13	PcyM_1406200	cyclin, putative	PVP01_1405600	cyclin, putative	PKNH_1404900	cyclin 4, putative	PCOAT2_000490200	cyclin, putative	PocGH01_14012700	cyclin, putative	PY17X_1404800	cyclin, putative	PCHAS_1405100	cyclin, putative	PBANKA_1403200	cyclin, putative	PmUG01_14021300	cyclin, putative	PF3D7_1304700	cyclin	PRCDC_1303700	cyclin
882	11	13	PcyM_1406100	conserved Plasmodium protein, unknown function	PVP01_1405500	conserved Plasmodium protein, unknown function	PKNH_1404800	conserved Plasmodium protein, unknown function	PCOAT2_000490100	conserved Plasmodium protein, unknown function	PocGH01_14012600	conserved Plasmodium protein, unknown function	PY17X_1404700	conserved Plasmodium protein, unknown function	PCHAS_1405000	conserved Plasmodium protein, unknown function	PBANKA_1403100	conserved Plasmodium protein, unknown function	PmUG01_14021200	conserved Plasmodium protein, unknown function	PF3D7_1304600	conserved Plasmodium protein, unknown function	PRCDC_1303600	conserved Plasmodium protein, unknown function
883	11	13	PcyM_1406000	small heat shock protein, putative	PVP01_1405400	small heat shock protein, putative	PKNH_1404700	small heat shock protein, putative	PCOAT2_000490000	small heat shock protein, putative	PocGH01_14012500	small heat shock protein, putative	PY17X_1404600	small heat shock protein, putative	PCHAS_1404900	small heat shock protein, putative	PBANKA_1403000	small heat shock protein, putative	PmUG01_14021100	small heat shock protein, putative	PF3D7_1304500	small heat shock protein, putative	PRCDC_1303500	small heat shock protein, putative
884	11	13	PcyM_1405900	conserved Plasmodium protein, unknown function	PVP01_1405300	conserved Plasmodium protein, unknown function	PKNH_1404600	conserved Plasmodium protein, unknown function	PCOAT2_000489900	conserved Plasmodium protein, unknown function	PocGH01_14012400	conserved Plasmodium protein, unknown function	PY17X_1404500	conserved Plasmodium protein, unknown function	PCHAS_1404800	conserved Plasmodium protein, unknown function	PBANKA_1402900	conserved Plasmodium protein, unknown function	PmUG01_14021000	conserved Plasmodium protein, unknown function	PF3D7_1304400	conserved Plasmodium protein, unknown function	PRCDC_1303400	conserved Plasmodium protein, unknown function
885	11	13	PcyM_1405800	conserved Plasmodium protein, unknown function	PVP01_1405200	conserved Plasmodium protein, unknown function	PKNH_1404500	conserved Plasmodium protein, unknown function	PCOAT2_000489800	conserved Plasmodium protein, unknown function	PocGH01_14012300	conserved Plasmodium protein, unknown function	PY17X_1404400	conserved Plasmodium protein, unknown function	PCHAS_1404700	conserved Plasmodium protein, unknown function	PBANKA_1402800	conserved Plasmodium protein, unknown function	PmUG01_14020900	conserved Plasmodium protein, unknown function	PF3D7_1304300	conserved Plasmodium protein, unknown function	PRCDC_1303300	conserved Plasmodium protein, unknown function
886	11	13	PcyM_1405700	CorA-like Mg2+ transporter protein, putative	PVP01_1405100	CorA-like Mg2+ transporter protein, putative	PKNH_1404400	CorA-like Mg2+ transporter protein, putative	PCOAT2_000489700	CorA-like Mg2+ transporter protein, putative	PocGH01_14012200	CorA-like Mg2+ transporter protein, putative	PY17X_1404300	CorA-like Mg2+ transporter protein, putative	PCHAS_1404600	CorA-like Mg2+ transporter protein, putative	PBANKA_1402700	CorA-like Mg2+ transporter protein, putative	PmUG01_14020800	CorA-like Mg2+ transporter protein, putative	PF3D7_1304200	CorA-like Mg2+ transporter protein, putative	PRCDC_1303200	CorA-like Mg2+ transporter protein, putative
887	11	13	PcyM_1405600	DNA ligase I, putative	PVP01_1405000	DNA ligase I, putative	PKNH_1404300	DNA ligase I, putative	PCOAT2_000489600	DNA ligase I, putative	PocGH01_14012100	DNA ligase I, putative	PY17X_1404200	DNA ligase I, putative	PCHAS_1404500	DNA ligase I, putative	PBANKA_1402600	DNA ligase I, putative	PmUG01_14020700	DNA ligase I, putative	PF3D7_1304100	DNA ligase I	PRCDC_1303100	DNA ligase I
888	11	13	PcyM_1405500	chromosome condensation protein, putative	PVP01_1404900	chromosome condensation protein, putative	PKNH_1404200	condensin complex subunit 2, putative	PCOAT2_000489500	chromosome condensation protein, putative	PocGH01_14012000	condensin complex subunit 2, putative	PY17X_1404100	condensin complex subunit 2, putative	PCHAS_1404400	condensin complex subunit 2, putative	PBANKA_1402500	condensin complex subunit 2, putative	PmUG01_14020600	condensin complex subunit 2, putative	PF3D7_1304000	condensin complex subunit 2, putative	PRCDC_1303000	condensin complex subunit 2, putative
889	11	13	PcyM_1405400	conserved Plasmodium protein, unknown function	PVP01_1404800	conserved Plasmodium protein, unknown function	PKNH_1404100	GINS complex subunit Psf3, putative	PCOAT2_000489400	conserved Plasmodium protein, unknown function	PocGH01_14011900	conserved Plasmodium protein, unknown function	PY17X_1404000	conserved Plasmodium protein, unknown function	PCHAS_1404300	conserved Plasmodium protein, unknown function	PBANKA_1402400	conserved Plasmodium protein, unknown function	PmUG01_14020500	conserved Plasmodium protein, unknown function	PF3D7_1303900	conserved Plasmodium protein, unknown function	PRCDC_1302900	conserved Plasmodium protein, unknown function
890	11	13	PcyM_1405300	conserved Plasmodium protein, unknown function	PVP01_1404700	conserved Plasmodium protein, unknown function	PKNH_1404000	peptidase, putative	PCOAT2_000489300	conserved Plasmodium protein, unknown function	PocGH01_14011800	conserved Plasmodium protein, unknown function	PY17X_1403900	conserved Plasmodium protein, unknown function	PCHAS_1404200	conserved Plasmodium protein, unknown function	PBANKA_1402300	conserved Plasmodium protein, unknown function	PmUG01_14020400	conserved Plasmodium protein, unknown function	PF3D7_1303800	conserved Plasmodium protein, unknown function	PRCDC_1302800	conserved Plasmodium protein, unknown function
891	11	13	PcyM_1405200	conserved Plasmodium protein, unknown function	PVP01_1404600	conserved Plasmodium protein, unknown function	PKNH_1403900	conserved Plasmodium protein, unknown function	PCOAT2_000489200	conserved Plasmodium protein, unknown function	PocGH01_14011700	conserved Plasmodium protein, unknown function	PY17X_1403800	conserved Plasmodium protein, unknown function	PCHAS_1404100	conserved Plasmodium protein, unknown function	PBANKA_1402200	conserved Plasmodium protein, unknown function	PmUG01_14020300	conserved Plasmodium protein, unknown function	PF3D7_1303700	conserved Plasmodium protein, unknown function	PRCDC_1302700	conserved Plasmodium protein, unknown function
892	11	13	PcyM_1405100	conserved Plasmodium protein, unknown function	PVP01_1404500	conserved Plasmodium protein, unknown function	PKNH_1403800	conserved Plasmodium protein, unknown function	PCOAT2_000489100	conserved Plasmodium protein, unknown function	PocGH01_14011600	conserved Plasmodium protein, unknown function	PY17X_1403700	conserved Plasmodium protein, unknown function	PCHAS_1404000	conserved Plasmodium protein, unknown function	PBANKA_1402100	conserved Plasmodium protein, unknown function	PmUG01_14020200	conserved Plasmodium protein, unknown function	PF3D7_1303600	conserved Plasmodium protein, unknown function	PRCDC_1302600	conserved Plasmodium protein, unknown function
893	11	13	PcyM_1405000	sodium/hydrogen exchanger, Na+, H+ antiporter,	PVP01_1404400	sodium/hydrogen exchanger, Na+, H+ antiporter,	PKNH_1403700	sodium/hydrogen exchanger, putative	PCOAT2_000489000	sodium/hydrogen exchanger, Na+, H+ antiporter, putative	PocGH01_14011500	sodium/hydrogen exchanger, Na+, H+ antiporter,	PY17X_1403600	sodium/hydrogen exchanger, Na+, H+ antiporter,	PCHAS_1403900	sodium/hydrogen exchanger, Na+, H+ antiporter,	PBANKA_1402000	sodium/hydrogen exchanger, Na+, H+ antiporter,	PmUG01_14020100	sodium/hydrogen exchanger, Na+, H+ antiporter,	PF3D7_1303500	sodium/hydrogen exchanger, Na+, H+ antiporter	PRCDC_1302500	sodium/hydrogen exchanger, Na+, H+ antiporter
894	11	13	PcyM_1404900	conserved Plasmodium protein, unknown function	PVP01_1404300	conserved Plasmodium protein, unknown function	PKNH_1403600	LisH domain-containing protein, putative	PCOAT2_000488900	conserved Plasmodium protein, unknown function	PocGH01_14011400	LisH domain-containing protein, putative	PY17X_1403500	LisH domain-containing protein, putative	PCHAS_1403800	LisH domain-containing protein, putative	PBANKA_1401900	LisH domain-containing protein, putative	PmUG01_14020000	LisH domain-containing protein, putative	PF3D7_1303400	LisH domain-containing protein, putative	PRCDC_1302400	LisH domain-containing protein, putative
895	11	13	PcyM_1404800	conserved Plasmodium protein, unknown function	PVP01_1404200	conserved Plasmodium protein, unknown function	PKNH_1403500	conserved Plasmodium protein, unknown function	PCOAT2_000488800	conserved Plasmodium protein, unknown function	PocGH01_14011300	conserved Plasmodium protein, unknown function	PY17X_1403400	conserved Plasmodium protein, unknown function	PCHAS_1403700	conserved Plasmodium protein, unknown function	PBANKA_1401800	conserved Plasmodium protein, unknown function	PmUG01_14019900	conserved Plasmodium protein, unknown function	PF3D7_1303300	conserved Plasmodium protein, unknown function	PRCDC_1302300	conserved Plasmodium protein, unknown function
[truncated: 6,056 more rows]
