# Supplementary material for: An improved Plasmodium cynomolgi genome assembly reveals an unexpected methyltransferase gene expansion
Source: Wellcome Open Res. 2017 Jun 16;2:42. [Version 1] doi: 10.12688/wellcomeopenres.11864.1 (PMC5500898; doi:10.12688/wellcomeopenres.11864.1)
Supplement: Supplementary file 2 [file wellcomeopenres-2-12821-s0001.tgz › bf58864b-4819-472e-b4b6-0481eee51713.xlsx]

## Sheet: Supplementary Table 2
Supplementary Table 2: Results of the search for motifs associated with transposons, http://www.girinst.org
GeneID P. cynomolgi	From	To	Name	From	To	Class	Direction	Similarity	Score
PcyM_0101100	131	183	Caulimovirus-1_ADu	10864	10919	IntegratedVirus/Caulimovirus	c	0.7818	225
PcyM_0101100	772	838	Gypsy66-I_DR	831	892	LTR/Gypsy	d	0.746	245
PcyM_0200250	131	177	Caulimovirus-1_ADu	10872	10919	IntegratedVirus/Caulimovirus	c	0.7917	230
PcyM_0200250	777	824	CR1-30_HM	3637	3686	NonLTR/CR1	d	0.7959	216
PcyM_0221500			No hits
PcyM_0302700	272	324	Caulimovirus-1_ADu	10864	10919	IntegratedVirus/Caulimovirus	c	0.8182	262
PcyM_0329600	170	222	Caulimovirus-1_ADu	10864	10919	IntegratedVirus/Caulimovirus	c	0.8	249
PcyM_0329600	812	840	Helitron-5_PGr	2787	2815	DNA/Helitron	c	0.931	232
PcyM_0332100	269	321	Caulimovirus-1_ADu	10864	10919	IntegratedVirus/Caulimovirus	c	0.8	247
PcyM_0332100	857	898	Gypsy-118_MLP-I	5384	5425	LTR/Gypsy	d	0.7857	233
PcyM_0600400	488	529	Gypsy-118_MLP-I	5384	5425	LTR/Gypsy	d	0.7857	233
PcyM_0955000	275	346	Caulimovirus-1_ADu	841	923	IntegratedVirus/Caulimovirus	d	0.7763	255
PcyM_0956500	287	339	Caulimovirus-1_ADu	10864	10919	IntegratedVirus/Caulimovirus	c	0.8	233
PcyM_0957000	33	81	Caulimovirus-1_ADu	864	915	IntegratedVirus/Caulimovirus	d	0.8039	213
PcyM_0957000	454	516	Helitron-N2_DEl	386	446	DNA/Helitron	c	0.7656	227
PcyM_0957000	678	725	CR1-30_HM	3637	3686	NonLTR/CR1	d	0.7959	224
PcyM_0957400	284	320	Caulimovirus-1_ADu	10882	10919	IntegratedVirus/Caulimovirus	c	0.8684	233
PcyM_1259400	773	814	Gypsy-118_MLP-I	5384	5425	LTR/Gypsy	d	0.7857	233
PcyM_1283000	311	368	Caulimovirus-1_ADu	10860	10919	IntegratedVirus/Caulimovirus	c	0.8	272
PcyM_1283000	872	913	Gypsy-118_MLP-I	5384	5425	LTR/Gypsy	d	0.7857	230
PcyM_1300300	128	186	Caulimovirus-1_ADu	10857	10919	IntegratedVirus/Caulimovirus	c	0.8065	268
PcyM_1356000	287	339	Caulimovirus-1_ADu	10864	10919	IntegratedVirus/Caulimovirus	c	0.8	231
PcyM_1356000	1358	1411	DNA-2-1_HM	2643	2702	DNA	c	0.8364	201
PcyM_0022700			NO HITS
PcyM_0028000	122	174	Caulimovirus-1_ADu	10864	10919	IntegratedVirus/Caulimovirus	c	0.8182	261
PcyM_0028000	210	266	RTEX-3_SSa	593	655	NonLTR/RTEX	d	0.7458	240
PcyM_0028000	765	812	CR1-30_HM	3637	3686	NonLTR/CR1	d	0.7959	216
PcyM_0030400	100	153	Caulimovirus-1_ADu	10864	10920	IntegratedVirus/Caulimovirus	c	0.8393	287
PcyM_0031500	128	180	Caulimovirus-1_ADu	10864	10919	IntegratedVirus/Caulimovirus	c	0.8364	279
PcyM_0031500	802	831	Helitron-5_PGr	2787	2816	DNA/Helitron	c	0.9	225
PcyM_0033600	167	219	Caulimovirus-1_ADu	10864	10919	IntegratedVirus/Caulimovirus	c	0.7818	234
PcyM_0033600	724	793	CACTA-1_CapOwc	2098	2167	DNA/EnSpm/CACTA	c	0.6901	228
PcyM_0035500	97	153	Caulimovirus-1_ADu	10872	10926	IntegratedVirus/Caulimovirus	c	0.8036	256
PcyM_0035500	1224	1286	L1-55_XT	5619	5687	NonLTR/Tx1	c	0.7692	237
PcyM_0043900	119	190	Caulimovirus-1_ADu	841	923	IntegratedVirus/Caulimovirus	d	0.7763	255
PcyM_0043900	713	754	Gypsy-118_MLP-I	5384	5425	LTR/Gypsy	d	0.7857	230
PcyM_0046100	287	339	Caulimovirus-1_ADu	10864	10919	IntegratedVirus/Caulimovirus	c	0.8	229
PcyM_0046100	375	431	RTEX-3_SSa	593	655	NonLTR/RTEX	d	0.7667	265
PcyM_0047300	308	360	Caulimovirus-1_ADu	10864	10919	IntegratedVirus/Caulimovirus	c	0.7818	231
PcyM_0047300	628	677	Gypsy3-I_TP	1214	1261	LTR/Gypsy	d	0.82	240
PcyM_0054900	329	376	Caulimovirus-1_ADu	10864	10916	IntegratedVirus/Caulimovirus	c	0.8627	257
PcyM_0054900	902	943	Gypsy-118_MLP-I	5384	5425	LTR/Gypsy	d	0.7857	233
PcyM_0055800	329	378	Caulimovirus-1_ADu	10864	10916	IntegratedVirus/Caulimovirus	c	0.8462	285
PcyM_0055800	477	505	DNA8-108_AP	289	317	DNA	c	0.931	203
PcyM_0063300	128	180	Caulimovirus-1_ADu	10864	10919	IntegratedVirus/Caulimovirus	c	0.7636	219
PcyM_0063300	315	362	Gypsy-18_PMar-I	245	292	LTR/Gypsy	d	0.7551	217
PcyM_0063300	756	803	CR1-30_HM	3637	3686	NonLTR/CR1	d	0.7959	216
PcyM_0063300	1233	1295	L1-55_XT	5619	5687	NonLTR/Tx1	c	0.7692	237
PcyM_0064550	378	438	HYDARGOS1_EM	969	1030	DNA/Mariner	d	0.7903	223
PcyM_0064550	754	792	REP-2_OS	1896	1935	Interspersed_Repeat	d	0.825	246
PcyM_0066900			NO HITS
PcyM_0005800	131	182	Caulimovirus-1_ADu	10864	10919	IntegratedVirus/Caulimovirus	c	0.8545	281
PcyM_0005800	710	748	Gypsy-52_BD-LTR	452	490	LTR/Gypsy	c	0.8205	222
PcyM_0012300	326	378	Caulimovirus-1_ADu	10864	10919	IntegratedVirus/Caulimovirus	c	0.8364	287
PcyM_0012300	884	925	Gypsy-118_MLP-I	5384	5425	LTR/Gypsy	d	0.8095	250
PcyM_0017000	107	172	Caulimovirus-1_ADu	10855	10919	IntegratedVirus/Caulimovirus	c	0.7879	274
PcyM_0017000	971	1034	I-9_AAe	5491	5554	NonLTR/I	d	0.7812	212
PcyM_0040300	738	791	Gypsy-53_GR-I	96	147	LTR/Gypsy	d	0.7547	213
PcyM_0040300	998	1061	I-9_AAe	5491	5554	NonLTR/I	d	0.7812	212
PcyM_0041200	119	190	Caulimovirus-1_ADu	841	923	IntegratedVirus/Caulimovirus	d	0.7763	255
PcyM_0041200	713	754	Gypsy-118_MLP-I	5384	5425	LTR/Gypsy	d	0.7857	230
